# Supplementary material for: Identifying the Gene Regulatory Network of the Starvation-Induced Transcriptional Activator Nla28
Source: J Bacteriol. 2022 Nov 30;204(12):e00265-22. doi: 10.1128/jb.00265-22 (PMC9765219; doi:10.1128/jb.00265-22)
Supplement: Supplemental file 2 — Table S4. Download jb.00265-22-s0002.xlsx, XLSX file, 0.1 MB [file jb.00265-22-s0002.xlsx]

## Sheet: README
Table S4. The locations and sequences of putative Nla28 EBP binding sites and sigma-54 promoters
	Column D: Distance (in bp) between the end of EBP binding site 1 and the gene start of the listed gene
	Column E: Distance (in bp) between the end of EBP binding site 2 and the gene start of the listed gene
	Column G: Position of the end of listed promoter site relative to gene start of the listed gene. + or - reprent upstream or downstream.
	Column H: The minimum distance (in bp) between the listed EBP binding sites and promoter site. + or - reprent upstream or downstream.
	Notes: The blue-highlighted genes are the potential Nla28 targets listed in Table S5 and Figure 6B.

## Sheet: DATA
GeneName	BindingSeq1	BindingSeq2	BindingSite1	BindingSite2	PromoterSeq	PromoterSite	interval (between Promoter and EBP)	Annotation
MXAN_0023	CTACGCGG	CGCGGCAG	120	117	ATGGCGGAGATTTTCCT	-85	-205	serine/threonine kinase PKN13
MXAN_0023	CTGCTGCG	CTGCGCTA	96	93	ATGGCGGAGATTTTCCT	-85	-181	serine/threonine kinase PKN13
MXAN_0023	CTGCCCCG	CGCCGAAG	63	52	ATGGCGGAGATTTTCCT	-85	-148	serine/threonine kinase PKN13
MXAN_0132	GGGCGCAG	CGCAGCAG	749	746	CACGCACGCCAGTTGCT	566	-183	hypothetical protein
MXAN_0132	CGCCTGAG	CTGAGCAA	402	399	CACGCACGCCAGTTGCT	566	164	hypothetical protein
MXAN_0132	CACCTGAG	CTCCGGTA	345	336	CACGCACGCCAGTTGCT	566	221	hypothetical protein
MXAN_0132	CCGCTCAG	CTCCGCCG	315	306	CACGCACGCCAGTTGCT	566	251	hypothetical protein
MXAN_0132	CTCCGCCG	CGCCGCAT	306	303	CACGCACGCCAGTTGCT	566	260	hypothetical protein
MXAN_0135	CGCCGCCG	CCGCGCAG	420	415	ATGGCCCGGCGGCTGCG	341	-79	hypothetical protein
MXAN_0135	CTGCGGCG	CGGCGCAG	361	358	ATGGCCCGGCGGCTGCG	341	-20	hypothetical protein
MXAN_0135	CGGCGCAG	CAGCGCGG	358	353	ATGGCCCGGCGGCTGCG	341	-17	hypothetical protein
MXAN_0135	ATCCAGAG	CTGCGCGG	256	248	ATGGCCCGGCGGCTGCG	341	85	hypothetical protein
MXAN_0138	CTCCACCG	CACCGCCG	372	369	ACGGGACCCACGTTGCT	97	-275	conserved hypothetical protein
MXAN_0138	CACCGCCG	CTCCTGGG	369	360	ACGGGACCCACGTTGCT	97	-272	conserved hypothetical protein
MXAN_0138	CTCCTGGG	CTGGGCCG	360	357	ACGGGACCCACGTTGCT	97	-263	conserved hypothetical protein
MXAN_0138	CGGCGGCG	CGGCGCAT	303	300	ACGGGACCCACGTTGCT	97	-206	conserved hypothetical protein
MXAN_0138	CCGCGCCG	CGCCGTAG	236	233	ACGGGACCCACGTTGCT	97	-139	conserved hypothetical protein
MXAN_0149	GTGCGCAC	CTCCTGTG	101	94	GTGGCCTTCCTGCTGCT	-148	-249	Ser/Thr protein phosphatase family protein
MXAN_0149	CTCCTGTG	CTGTGCAG	94	91	GTGGCCTTCCTGCTGCT	-148	-242	Ser/Thr protein phosphatase family protein
MXAN_0155	CCCCGGGG	CGGCACAG	163	153	CCGGCACAGTCGTTTCA	122	-41	transporter, EamA family
MXAN_0162	CGGGGCAG	CGGCGGCG	162	150	CGGGCACGGCGCGTGCT	2	-160	conserved hypothetical protein
MXAN_0162	CGGCGGCG	CGGCGGAT	150	147	CGGGCACGGCGCGTGCT	2	-148	conserved hypothetical protein
MXAN_0179	CTTCGCGG	CGGGGCAG	297	292	TTGGCACGTCACTGGCA	53	-244	metallo-beta-lactamase family protein
MXAN_0179	CCCCGTAG	CGGTGGAG	154	143	TTGGCACGTCACTGGCA	53	-101	metallo-beta-lactamase family protein
MXAN_0196	TTCTGGAG	CTCCGGGT	282	271	CTGGAACACCACTTCCC	107	-175	sensor histidine kinase
MXAN_0213	TTGCGCTG	CGCTGCAG	919	916	GTGGCACGGAGTGCGCC	669	-250	transcriptional regulator, AsnC family
MXAN_0213	CTACGGCG	CGGCGGAG	852	849	GTGGCACGGAGTGCGCC	669	-183	transcriptional regulator, AsnC family
MXAN_0213	CTCCCGAC	CCGCGGAC	751	744	GTGGCACGGAGTGCGCC	669	-82	transcriptional regulator, AsnC family
MXAN_0213	CTGGAGAG	CTCCGGTA	523	513	GTGGCACGGAGTGCGCC	669	146	transcriptional regulator, AsnC family
MXAN_0213	CAGCGAAG	CTCCGCGG	446	437	GTGGCACGGAGTGCGCC	669	223	transcriptional regulator, AsnC family
MXAN_0214	CTCGGCTG	CTGCCCGG	505	494	CTGGCGCACTCCGTGCC	228	-277	transcriptional regulator, TetR family
MXAN_0214	TTGCGGCG	CGGCGCAC	445	442	CTGGCGCACTCCGTGCC	228	-217	transcriptional regulator, TetR family
MXAN_0214	CCGCGCCG	CTCCCGCG	201	192	CTGGCGCACTCCGTGCC	228	27	transcriptional regulator, TetR family
MXAN_0214	CTCCCGCG	CCGCGCGG	192	189	CTGGCGCACTCCGTGCC	228	36	transcriptional regulator, TetR family
MXAN_0214	TTGCGCAC	CGGCGCCG	118	108	CTGGCGCACTCCGTGCC	228	110	transcriptional regulator, TetR family
MXAN_0214	CGGCGCCG	CGCCGCAC	108	105	CTGGCGCACTCCGTGCC	228	120	transcriptional regulator, TetR family
MXAN_0225	CTGCCGTG	GTGCCCAG	461	453	TTGGCGCGGCGTGTGCG	190	-271	putative long-chain-fatty-acid--CoA ligase
MXAN_0225	CTCCAGCG	TGGCGGAG	241	233	TTGGCGCGGCGTGTGCG	190	-51	putative long-chain-fatty-acid--CoA ligase
MXAN_0225	GTGCGCGG	CGCGGGAG	201	198	TTGGCGCGGCGTGTGCG	190	-11	putative long-chain-fatty-acid--CoA ligase
MXAN_0225	TTCCGCAC	CACAGCAG	169	162	TTGGCGCGGCGTGTGCG	190	21	putative long-chain-fatty-acid--CoA ligase
MXAN_0225	TTCCTGAG	CTGAGCCG	46	43	TTGGCGCGGCGTGTGCG	190	144	putative long-chain-fatty-acid--CoA ligase
MXAN_0236	CAGCGCAC	CGCCGCTG	427	420	GCGGCGGGCGGCTTGCT	251	-176	DNA polymerase III, beta subunit
MXAN_0236	CTCCAGGG	CAGGGGAG	203	200	GCGGCGGGCGGCTTGCT	251	48	DNA polymerase III, beta subunit
MXAN_0236	CTTCGCGG	CGGCCGAG	33	28	GCGGCGGGCGGCTTGCT	251	218	DNA polymerase III, beta subunit
MXAN_0254	CCCCGGCG	CGGCGCTG	173	170	CTGGCATTGCTCCTGCT	67	-106	putative membrane protein
MXAN_0255	CGGCGCTG	ATCCGCCG	389	377	TTGGCATGGGGCCTCCA	161	-228	peptidase homolog, M20 family
MXAN_0255	GTCCACAG	GTCCGGGG	243	234	TTGGCATGGGGCCTCCA	161	-82	peptidase homolog, M20 family
MXAN_0255	CGGCGCCG	CGCCGCAC	161	158	TTGGCATGGGGCCTCCA	161	0	peptidase homolog, M20 family
MXAN_0255	CGCCGCAC	CCGTGCAG	158	150	TTGGCATGGGGCCTCCA	161	3	peptidase homolog, M20 family
MXAN_0255	CGGCGGCG	CGGCGGCG	62	59	TTGGCATGGGGCCTCCA	161	99	peptidase homolog, M20 family
MXAN_0257	CTACGCGG	CTTCGCGG	663	654	ATGGCGCGGGCCTTCCG	468	-195	hypothetical protein
MXAN_0257	TCGCGGAG	CTGCCCAT	652	641	ATGGCGCGGGCCTTCCG	468	-184	hypothetical protein
MXAN_0257	CGGCGCCG	CGCCGCCG	207	204	ATGGCGCGGGCCTTCCG	468	261	hypothetical protein
MXAN_0263	CTCCAGGG	GTCCGGCG	479	467	GTGGAAGAAGGCCTGCT	234	-245	hypothetical protein
MXAN_0263	GTCCGGCG	CGGCGGGG	467	464	GTGGAAGAAGGCCTGCT	234	-233	hypothetical protein
MXAN_0263	CCGGGCAG	AGGCGCAG	334	322	GTGGAAGAAGGCCTGCT	234	-100	hypothetical protein
MXAN_0263	TCGCGCAG	CTCCCGGG	286	276	GTGGAAGAAGGCCTGCT	234	-52	hypothetical protein
MXAN_0263	CTCCGCCC	CGGCGGAG	78	71	GTGGAAGAAGGCCTGCT	234	156	hypothetical protein
MXAN_0263	CCGCGCAC	CACCGGCG	43	38	GTGGAAGAAGGCCTGCT	234	191	hypothetical protein
MXAN_0278	CTTCGGCG	CGGCGCCG	310	307	ATGGCACACCTCCCGCC	266	-44	mercuric reductase, truncated
MXAN_0278	CCGCTCAG	CTACGGGG	148	138	ATGGCACACCTCCCGCC	266	118	mercuric reductase, truncated
MXAN_0278	CTACGGGG	CGGGGCAG	138	135	ATGGCACACCTCCCGCC	266	128	mercuric reductase, truncated
MXAN_0279	CTGCGTAG	CGGCGGCG	481	471	ATGGGACGTGTCTTGAA	204	-277	putative ribosome-binding factor A
MXAN_0279	CCGCGCGG	CGCGGGAG	272	269	ATGGGACGTGTCTTGAA	204	-68	putative ribosome-binding factor A
MXAN_0288	CTCCAGAG	CAGAGGAG	354	351	ATGGAGCGGGCCTCGCA	391	37	von Willebrand factor type A domain protein
MXAN_0288	ATCCGCGG	CGCGGCAG	285	282	ATGGAGCGGGCCTCGCA	391	106	von Willebrand factor type A domain protein
MXAN_0288	GCGCGGAG	CTTCTGAG	267	258	ATGGAGCGGGCCTCGCA	391	124	von Willebrand factor type A domain protein
MXAN_0288	CTGGGCTG	CTGCGGCC	194	189	ATGGAGCGGGCCTCGCA	391	197	von Willebrand factor type A domain protein
MXAN_0288	CTGCGGCC	CGGCCGAG	189	186	ATGGAGCGGGCCTCGCA	391	202	von Willebrand factor type A domain protein
MXAN_0334	CTGCTGCG	CGCGGCAG	111	99	CTGGCGGCGATGCTGCT	-163	-274	conserved domain protein
MXAN_0336	CTGCGTGG	TTCGGCAG	70	60	CTGGCACCTGCCCGGCA	-207	-277	sensory box histidine kinase/response regulator
MXAN_0336	CTACGGGG	GTCCGGTG	28	21	CTGGCACCTGCCCGGCA	-207	-235	sensory box histidine kinase/response regulator
MXAN_0336	GTCCGGTG	CCGCGGGG	21	9	CTGGCACCTGCCCGGCA	-207	-228	sensory box histidine kinase/response regulator
MXAN_0338	GGCCGCAG	CGCAGGAG	148	145	GTGGCAGGCCCCTTGCG	43	-105	fatty acid desaturase family protein
MXAN_0338	CTGCACCG	CACCGGCG	73	70	GTGGCAGGCCCCTTGCG	43	-30	fatty acid desaturase family protein
MXAN_0338	CACCGGCG	TACCGGAG	70	60	GTGGCAGGCCCCTTGCG	43	-27	fatty acid desaturase family protein
MXAN_0342	CCGCGCTG	CTGCACAA	644	636	CTGGGACGGGAGACGCT	367	-277	hypothetical protein
MXAN_0342	CTGGGCTG	CTGCGCCT	157	152	CTGGGACGGGAGACGCT	367	210	hypothetical protein
MXAN_0358	CGCCGCAC	GGGCGCAG	432	420	TTGGCATCGTGCTTGGG	272	-160	isoleucyl-tRNA synthetase
MXAN_0358	CTGCGCAC	CAGCGCAG	401	394	TTGGCATCGTGCTTGGG	272	-129	isoleucyl-tRNA synthetase
MXAN_0372	CACCGGCG	CGGCGCCG	585	582	GTGGCGGCCACGTTGCG	318	-267	putative lipoprotein
MXAN_0372	CTCCCCCG	CCCCGCCG	565	562	GTGGCGGCCACGTTGCG	318	-247	putative lipoprotein
MXAN_0372	CCGCGAAG	CGCCGCTG	400	392	GTGGCGGCCACGTTGCG	318	-82	putative lipoprotein
MXAN_0372	TGCCGGAG	CTGCTCAA	325	317	GTGGCGGCCACGTTGCG	318	-7	putative lipoprotein
MXAN_0372	CACCGGAC	GTGCGCGG	226	217	GTGGCGGCCACGTTGCG	318	92	putative lipoprotein
MXAN_0372	TTCCGCCG	CGCCGCCG	165	162	GTGGCGGCCACGTTGCG	318	153	putative lipoprotein
MXAN_0372	CCCCGGGG	CTCCCTAG	74	62	GTGGCGGCCACGTTGCG	318	244	putative lipoprotein
MXAN_0373	CACCGGAC	GTGCGCGG	723	714	GTGGCTCGGGCTTTCCA	448	-275	hypothetical protein
MXAN_0373	TTCCGCCG	CGCCGCCG	662	659	GTGGCTCGGGCTTTCCA	448	-214	hypothetical protein
MXAN_0373	CCCCGGGG	CTCCCTAG	571	559	GTGGCTCGGGCTTTCCA	448	-123	hypothetical protein
MXAN_0373	CTCAGGAG	CTCAGGAG	421	412	GTGGCTCGGGCTTTCCA	448	27	hypothetical protein
MXAN_0373	CGGCGCTG	CGCTGGAG	397	394	GTGGCTCGGGCTTTCCA	448	51	hypothetical protein
MXAN_0373	CTCCTGGG	CTGGGCAA	338	335	GTGGCTCGGGCTTTCCA	448	110	hypothetical protein
MXAN_0373	CGGCGCGG	CGCGGCAG	185	182	GTGGCTCGGGCTTTCCA	448	263	hypothetical protein
MXAN_0416	CCCTGGAG	CGGCGCAG	247	238	CTTGAATAGGTGTTGCT	53	-194	conserved domain protein
MXAN_0419	TTGCCCAG	CTGCGACG	467	456	CTGACACTGGTGTTGTA	192	-275	conserved hypothetical protein
MXAN_0419	CCGCGGAC	CGCCGGGG	422	415	CTGACACTGGTGTTGTA	192	-230	conserved hypothetical protein
MXAN_0419	CGCCGGGG	GGCCGGAG	415	409	CTGACACTGGTGTTGTA	192	-223	conserved hypothetical protein
MXAN_0419	GGCCGGAG	CTGCTGGG	409	401	CTGACACTGGTGTTGTA	192	-217	conserved hypothetical protein
MXAN_0419	CTGCGCAC	CACCGCCG	381	376	CTGACACTGGTGTTGTA	192	-189	conserved hypothetical protein
MXAN_0419	CACCGCCG	CGCCGCTG	376	373	CTGACACTGGTGTTGTA	192	-184	conserved hypothetical protein
MXAN_0419	CGCCGCTG	CGCCGCCG	373	361	CTGACACTGGTGTTGTA	192	-181	conserved hypothetical protein
MXAN_0419	CCGCGCGG	GCCCGCAG	340	333	CTGACACTGGTGTTGTA	192	-148	conserved hypothetical protein
MXAN_0419	CTCCGTAG	GTCTGGAG	144	134	CTGACACTGGTGTTGTA	192	48	conserved hypothetical protein
MXAN_0432	CTACGGCG	CGGCGCAG	977	974	TGTGCACGAGGCTTGCA	684	-293	metallo-beta-lactamase family protein
MXAN_0432	CTCCGCCC	CCCCGGAC	939	928	TGTGCACGAGGCTTGCA	684	-255	metallo-beta-lactamase family protein
MXAN_0432	CGGCGCAG	CTCTGTAG	782	770	TGTGCACGAGGCTTGCA	684	-98	metallo-beta-lactamase family protein
MXAN_0432	CCGCGGCG	CGGCGCAG	545	542	TGTGCACGAGGCTTGCA	684	139	metallo-beta-lactamase family protein
MXAN_0432	CGCCGCAA	CAGCGGCG	454	444	TGTGCACGAGGCTTGCA	684	230	metallo-beta-lactamase family protein
MXAN_0443	CTCCACGG	CACGGGAG	144	141	CTGGTACGCGCATTGCT	42	-102	hypothetical protein
MXAN_0443	CTGCGCCG	CGCCGCAT	91	88	CTGGTACGCGCATTGCT	42	-49	hypothetical protein
MXAN_0443	CGCCGCAT	CGCCGGAG	88	77	CTGGTACGCGCATTGCT	42	-46	hypothetical protein
MXAN_0485	CGGCGGAT	CAGCGTAG	567	557	ATGGCTCAGAAAGTGCC	365	-202	putative lipoprotein
MXAN_0485	CGCCTCAG	CTCAGGCG	336	333	ATGGCTCAGAAAGTGCC	365	29	putative lipoprotein
MXAN_0485	CTCAGGCG	CGTCGCAG	333	325	ATGGCTCAGAAAGTGCC	365	32	putative lipoprotein
MXAN_0493	CCCCGCCG	CCGCGCAG	117	112	GTGGCGCGGCGGATGCC	-23	-140	hypothetical protein
MXAN_0493	CCGCGCCG	CGCCGCAG	69	66	GTGGCGCGGCGGATGCC	-23	-92	hypothetical protein
MXAN_0493	CTGTGGTG	GCCCGGAG	51	43	GTGGCGCGGCGGATGCC	-23	-74	hypothetical protein
MXAN_0493	GCGCGGAG	CTGCCGCG	28	18	GTGGCGCGGCGGATGCC	-23	-51	hypothetical protein
MXAN_0493	CTGCCGCG	CCGCGGGG	18	15	GTGGCGCGGCGGATGCC	-23	-41	hypothetical protein
MXAN_0496	CTCCTCAG	CTCTGCAC	221	210	CTGTCACGAGACGTGCG	114	-107	glyoxalase family protein
MXAN_0496	ATGCGCTG	CTGCGGAC	168	163	CTGTCACGAGACGTGCG	114	-54	glyoxalase family protein
MXAN_0502	CACCGCCG	CGCCGGCG	425	422	ATGGGAACGATGTTGCG	173	-252	transcriptional regulator, AsnC family
MXAN_0502	CGCCGGCG	CGGCGCAC	422	419	ATGGGAACGATGTTGCG	173	-249	transcriptional regulator, AsnC family
MXAN_0502	GTGCGCGG	CGGTGCAG	315	310	ATGGGAACGATGTTGCG	173	-142	transcriptional regulator, AsnC family
MXAN_0502	CGCCGCAG	CGCAGGAG	258	255	ATGGGAACGATGTTGCG	173	-85	transcriptional regulator, AsnC family
MXAN_0504	CTGCGGCA	TTCCGCAG	113	101	CTGGCAGGGAAGGTACA	-141	-254	hypothetical protein
MXAN_0515	TTCCGGAC	CTCGGGCG	366	355	GTGGCACAGGGCGTTCT	152	-214	dipeptidyl peptidase IV
MXAN_0538	GCGCGCAG	GTCCTCAG	368	361	TGGGAATGCATCTTGCC	216	-152	putative lipoprotein
MXAN_0538	CTGCTGTG	CTGTGGTG	280	277	TGGGAATGCATCTTGCC	216	-64	putative lipoprotein
MXAN_0538	CTCCCCGG	GGGCGCAG	201	195	TGGGAATGCATCTTGCC	216	15	putative lipoprotein
MXAN_0538	GGGCGCAG	CAGCGGAC	195	190	TGGGAATGCATCTTGCC	216	21	putative lipoprotein
MXAN_0542	TTGCTCAG	CTGCGCGG	480	471	ATGGCTGAAAACATGCT	227	-253	F5/8 type C domain protein
MXAN_0542	CGGCGCTG	CTGTGGAC	434	423	ATGGCTGAAAACATGCT	227	-207	F5/8 type C domain protein
MXAN_0542	CTTCGGCG	CTCCGAAA	403	394	ATGGCTGAAAACATGCT	227	-176	F5/8 type C domain protein
MXAN_0542	CTCCGCGC	CAGCGCGG	144	134	ATGGCTGAAAACATGCT	227	83	F5/8 type C domain protein
MXAN_0562	CGCCGCTG	CGCTGGAG	216	213	AAGGCCCGTGCGTTGCG	27	-189	phosphate-selective porin O and P
MXAN_0562	CGCTGGAG	CTGCGCAT	213	205	AAGGCCCGTGCGTTGCG	27	-186	phosphate-selective porin O and P
MXAN_0562	CCCCGGCG	CGGCGCAT	143	140	AAGGCCCGTGCGTTGCG	27	-116	phosphate-selective porin O and P
MXAN_0582	CCGAGGAG	CCGAGGAG	332	320	CTGGCAGGCGACTTGAA	53	-279	conserved hypothetical protein
MXAN_0582	CCGAGGAG	CGGCCGAG	320	311	CTGGCAGGCGACTTGAA	53	-267	conserved hypothetical protein
MXAN_0582	AAGCGCAG	CCGCGCCG	293	284	CTGGCAGGCGACTTGAA	53	-240	conserved hypothetical protein
MXAN_0582	CCGCGCCG	CAGCCGAG	284	272	CTGGCAGGCGACTTGAA	53	-231	conserved hypothetical protein
MXAN_0582	CAGCCGAG	AGGCGCAG	272	266	CTGGCAGGCGACTTGAA	53	-219	conserved hypothetical protein
MXAN_0587	CTGCGCGC	GCGCGGAG	373	369	GTGCCGTGTGACTTGCT	293	-80	trypsin domain protein
MXAN_0587	CTGCGCTC	CTCCGGTT	310	305	GTGCCGTGTGACTTGCT	293	-17	trypsin domain protein
MXAN_0593	CTGCTCCG	CTCCGGAA	274	271	CTGCCACGACGTTGGCG	103	-171	glycosyltransferase, MGT family
MXAN_0593	CTGCACTG	CTCCCCCG	65	54	CTGCCACGACGTTGGCG	103	38	glycosyltransferase, MGT family
MXAN_0593	CTCCCCCG	CCCCGCGG	54	51	CTGCCACGACGTTGGCG	103	49	glycosyltransferase, MGT family
MXAN_0594	AGCCGGAG	CACCCCAG	425	413	CTGGCGCAGGGCTTCCG	286	-139	hypothetical protein
MXAN_0594	GGCCGGAG	CGGAGCAG	357	354	CTGGCGCAGGGCTTCCG	286	-71	hypothetical protein
MXAN_0594	CGGAGCAG	GGGCGCAG	354	347	CTGGCGCAGGGCTTCCG	286	-68	hypothetical protein
MXAN_0606	CGCCGCCG	CGCCGCGG	136	133	GTGACACTGATGCTGCT	-82	-218	transporter, small conductance mechanosensitive ion channel (MscS) family
MXAN_0606	CGCCGCGG	GTGCCGAG	133	125	GTGACACTGATGCTGCT	-82	-215	transporter, small conductance mechanosensitive ion channel (MscS) family
MXAN_0606	CGTCGCAG	TTCCGCGG	33	22	GTGACACTGATGCTGCT	-82	-115	transporter, small conductance mechanosensitive ion channel (MscS) family
MXAN_0606	CCGCGGCG	CGGCGCAC	20	17	GTGACACTGATGCTGCT	-82	-102	transporter, small conductance mechanosensitive ion channel (MscS) family
MXAN_0617	CGGCCGAG	CTGGGCTG	545	537	GTGGCGCGGGCGTTGGC	382	-163	putative carbonic anhydrase
MXAN_0617	CTGCGCAA	CTGCGCGA	435	426	GTGGCGCGGGCGTTGGC	382	-53	putative carbonic anhydrase
MXAN_0617	CGCCGCCG	CAGCGGAC	170	161	GTGGCGCGGGCGTTGGC	382	212	putative carbonic anhydrase
MXAN_0672	CCGCGGCG	CGGCGCAG	361	358	GTGGCCCGCCCCGGGCA	104	-257	cold-shock protein CspC
MXAN_0697	CACCGGCG	GTCCGCAA	189	182	TTGGCAATGGCTTCGCG	-101	-290	oxidoreductase, aldo/keto reductase family
MXAN_0697	CTCGGGAG	CGGCGCCG	87	78	TTGGCAATGGCTTCGCG	-101	-188	oxidoreductase, aldo/keto reductase family
MXAN_0697	CGGCGCCG	CGCCGCGG	78	75	TTGGCAATGGCTTCGCG	-101	-179	oxidoreductase, aldo/keto reductase family
MXAN_0729	CTCCGGTC	TTCCGCCG	285	274	CTGGCACGGTTTCTGCA	-9	-294	conserved hypothetical protein
MXAN_0729	CGCCTGAG	TCGCGCAG	118	109	CTGGCACGGTTTCTGCA	-9	-127	conserved hypothetical protein
MXAN_0735	CGGCGCAC	CTCCACGG	182	171	CTCGCAGGGCTGATGCT	-79	-261	hypothetical protein
MXAN_0753	GCGCGCAG	CGCAGCAG	24	21	AGGGCACGCCCCTGGCC	-14	-38	oxidoreductase, NAD-binding
MXAN_0794	CTCCTGAG	CTGAGGCG	232	229	GTGGCACTGGGTTCGAT	-7	-239	conserved hypothetical protein
MXAN_0824	CTACGCCG	CGCCGCAG	15	12	ATGGCCCGGGACGTGGT	-199	-214	conserved hypothetical protein
MXAN_0836	CGCCACAG	CACAGGAG	185	182	CTGGCGCGCTGGGTGCA	52	-133	putative lipoprotein
MXAN_0836	CGGCGGCG	CGGCGCCG	105	102	CTGGCGCGCTGGGTGCA	52	-53	putative lipoprotein
MXAN_0836	CTCCGGGT	CACCGGAG	59	48	CTGGCGCGCTGGGTGCA	52	-7	putative lipoprotein
MXAN_0846	CGGCGCTG	CGCTGGAG	262	259	ATGGGACGCTCCATGCT	-3	-265	hypothetical protein
MXAN_0846	CAGCGGGG	TTCGGGAG	208	197	ATGGGACGCTCCATGCT	-3	-211	hypothetical protein
MXAN_0853	TGCCGGAG	CTCGGCAA	532	524	AAGGCACCGTTCCTGCT	267	-265	putative 3-oxoacyl-(acyl-carrier-protein) synthase
MXAN_0853	CTCGGCAA	CACCGGAT	524	512	AAGGCACCGTTCCTGCT	267	-257	putative 3-oxoacyl-(acyl-carrier-protein) synthase
MXAN_0853	TTCCGAAG	CTCTGGCG	493	481	AAGGCACCGTTCCTGCT	267	-226	putative 3-oxoacyl-(acyl-carrier-protein) synthase
MXAN_0853	CCGCGCGG	CGGCGCCG	356	351	AAGGCACCGTTCCTGCT	267	-89	putative 3-oxoacyl-(acyl-carrier-protein) synthase
MXAN_0853	CTGCTGAC	TTCCGCTG	287	277	AAGGCACCGTTCCTGCT	267	-20	putative 3-oxoacyl-(acyl-carrier-protein) synthase
MXAN_0853	CCCGGCAG	GTCCGCTG	90	79	AAGGCACCGTTCCTGCT	267	177	putative 3-oxoacyl-(acyl-carrier-protein) synthase
MXAN_0854	CCGTGCAG	CAGCGGCG	371	366	TGGGCCGGCGCCTTGCT	175	-196	conserved hypothetical protein
MXAN_0854	CAGCGGCG	CGGCGGTG	366	363	TGGGCCGGCGCCTTGCT	175	-191	conserved hypothetical protein
MXAN_0854	CACCGGCG	CGGCGCCG	307	304	TGGGCCGGCGCCTTGCT	175	-132	conserved hypothetical protein
MXAN_0854	CGGCGCCG	CGCCGCGG	304	301	TGGGCCGGCGCCTTGCT	175	-129	conserved hypothetical protein
MXAN_0854	GTGCTGAG	GTGGGCAG	237	225	TGGGCCGGCGCCTTGCT	175	-62	conserved hypothetical protein
MXAN_0854	CCCCGGCG	CGGCGCAG	182	179	TGGGCCGGCGCCTTGCT	175	-7	conserved hypothetical protein
MXAN_0854	CCCGGGAG	GTGTGCAG	65	56	TGGGCCGGCGCCTTGCT	175	110	conserved hypothetical protein
MXAN_0859	CCGCGGCG	GCGCGCAG	534	529	GTGGCGCGGAAGGAGCT	317	-217	putative lipoprotein
MXAN_0859	GCGCGCAG	CGCAGCAG	529	526	GTGGCGCGGAAGGAGCT	317	-212	putative lipoprotein
MXAN_0859	CGCAGCAG	CTGCTGGG	526	515	GTGGCGCGGAAGGAGCT	317	-209	putative lipoprotein
MXAN_0859	CTCCGGGT	GTCCGGCG	494	488	GTGGCGCGGAAGGAGCT	317	-177	putative lipoprotein
MXAN_0859	CGGCGCAG	CGCAGCAG	406	403	GTGGCGCGGAAGGAGCT	317	-89	putative lipoprotein
MXAN_0859	CGCCGGCG	CGGCGCCG	264	261	GTGGCGCGGAAGGAGCT	317	53	putative lipoprotein
MXAN_0859	CGGCGCCG	CGCCGGCG	261	258	GTGGCGCGGAAGGAGCT	317	56	putative lipoprotein
MXAN_0859	CGCCGGCG	CGGCGTAG	258	255	GTGGCGCGGAAGGAGCT	317	59	putative lipoprotein
MXAN_0859	CCGCGGCG	CGGCGGTG	150	147	GTGGCGCGGAAGGAGCT	317	167	putative lipoprotein
MXAN_0884	CTGCTCCG	CTCCGGCT	585	582	GTGGCGGCCACGTTGCC	300	-285	conserved domain protein
MXAN_0884	CTCCGGCT	CTCCAGGG	582	576	GTGGCGGCCACGTTGCC	300	-282	conserved domain protein
MXAN_0884	CGGCCCAG	AGCCGCAG	434	428	GTGGCGGCCACGTTGCC	300	-134	conserved domain protein
MXAN_0885	CGGCGGAC	CTGACGAG	306	297	CTGGCCCGCACCCTGCT	17	-289	conserved hypothetical protein
MXAN_0885	CTGACGAG	CGGCGCCG	297	288	CTGGCCCGCACCCTGCT	17	-280	conserved hypothetical protein
MXAN_0885	CGGCGCCG	CCGCGGCG	288	279	CTGGCCCGCACCCTGCT	17	-271	conserved hypothetical protein
MXAN_0885	CCGCGGCG	CTACGGTG	279	270	CTGGCCCGCACCCTGCT	17	-262	conserved hypothetical protein
MXAN_0885	CTACGGTG	GTCCACAG	270	261	CTGGCCCGCACCCTGCT	17	-253	conserved hypothetical protein
MXAN_0885	CCGCGGTG	CGGTGGAG	48	45	CTGGCCCGCACCCTGCT	17	-31	conserved hypothetical protein
MXAN_0905	CTCCGCCG	CGCCGCCG	237	234	GTGGCATGGCGGATGCT	36	-201	hypothetical protein
MXAN_0909	AGCCGCAG	TTCCGGTG	339	330	CTGGCATCCGGGTTGCT	92	-247	hypothetical protein
MXAN_0909	TTCCGGTG	CTCTACAG	330	318	CTGGCATCCGGGTTGCT	92	-238	hypothetical protein
MXAN_0924	TTGCGCAG	CGCAGCAG	352	349	GTGGCGCGGAGCTTCCG	118	-234	hypothetical protein
MXAN_0924	CCGCGGCG	CGGCGGTG	133	130	GTGGCGCGGAGCTTCCG	118	-15	hypothetical protein
MXAN_0925	CGGCGCCG	CGCCGAAG	529	526	TTGGCTCGGAGATAGCC	300	-229	putative 4-oxalocrotonate decarboxylase
MXAN_0934	CCGCGGCG	CGGCGGGG	421	418	TTGGCCCGCCAACTGCA	197	-224	protease DO family protein
MXAN_0934	CGGCGGGG	CGGGGCAG	418	415	TTGGCCCGCCAACTGCA	197	-221	protease DO family protein
MXAN_0934	CACCGGCG	CTGCGCAC	301	289	TTGGCCCGCCAACTGCA	197	-104	protease DO family protein
MXAN_0934	CTCCCGAC	CTGCTGCG	33	25	TTGGCCCGCCAACTGCA	197	164	protease DO family protein
MXAN_0934	CTGCTGCG	CTGCGGAC	25	22	TTGGCCCGCCAACTGCA	197	172	protease DO family protein
MXAN_0938	TTGCGCCG	CGCCGCCG	264	261	TTGGCACAGCGGATGCT	192	-72	sensor histidine kinase
MXAN_0938	CGCCGCCG	CGCCGCAA	261	258	TTGGCACAGCGGATGCT	192	-69	sensor histidine kinase
MXAN_0942	CTCCCCAC	CTGCGGGG	109	102	CTGGCCGGGCTGCTGCG	-120	-229	hypothetical protein
MXAN_0942	CCGAGCAG	CCCCCGAG	56	47	CTGGCCGGGCTGCTGCG	-120	-176	hypothetical protein
MXAN_0942	CCCCCGAG	CCGAGGAG	47	44	CTGGCCGGGCTGCTGCG	-120	-167	hypothetical protein
MXAN_0942	CCGAGGAG	CTGCCGCG	44	35	CTGGCCGGGCTGCTGCG	-120	-164	hypothetical protein
MXAN_0942	CTGCCGCG	CCGCGCAG	35	32	CTGGCCGGGCTGCTGCG	-120	-155	hypothetical protein
MXAN_0942	CCGCGCAG	CGCAGGAG	32	29	CTGGCCGGGCTGCTGCG	-120	-152	hypothetical protein
MXAN_0943	CGCCGGGG	GTGCCCAG	316	307	GAGGCACACGGGTGGCA	230	-86	transcriptional regulator, MarR family
MXAN_0943	GTGCCCAG	CCCAGCAG	307	304	GAGGCACACGGGTGGCA	230	-77	transcriptional regulator, MarR family
MXAN_0943	CCCAGCAG	CTCCAGCG	304	296	GAGGCACACGGGTGGCA	230	-74	transcriptional regulator, MarR family
MXAN_0943	CTCCAGCG	GTGCGCAT	296	289	GAGGCACACGGGTGGCA	230	-66	transcriptional regulator, MarR family
MXAN_0943	CTCCACCG	CACCGCAG	243	240	GAGGCACACGGGTGGCA	230	-13	transcriptional regulator, MarR family
MXAN_0943	CACCGCAG	CGCAGCAG	240	237	GAGGCACACGGGTGGCA	230	-10	transcriptional regulator, MarR family
MXAN_0943	ATACGCAG	CCCCGCAG	192	184	GAGGCACACGGGTGGCA	230	38	transcriptional regulator, MarR family
MXAN_0943	CCCCGGTG	GTGCGGAG	65	60	GAGGCACACGGGTGGCA	230	165	transcriptional regulator, MarR family
MXAN_0946	CGCCACAG	CTCCTCTG	240	228	CTGGCATTGGAGTGGCA	-22	-262	jmjC domain protein
MXAN_0953	CCGCTCAG	CCGCCGAG	19	10	CTTGCCCGGTGGTTGCT	64	45	glucose-6-phosphate 1-dehydrogenase
MXAN_0954	CTACTCAG	TGGCGGAG	220	210	ACGGCGCGGTTGCTGCT	-73	-293	methyltransferase, FkbM family
MXAN_0978	CCGCGCCG	CGCCGCAT	122	119	GTGACACGCTGCTGGCG	-152	-274	voltage-gated chloride channel
MXAN_0978	CTTCGGCG	CGGCGGCG	23	20	GTGACACGCTGCTGGCG	-152	-175	voltage-gated chloride channel
MXAN_0979	CACCGCCG	CGCCGCGG	593	590	GTGGCCACCGCTTTGCG	407	-186	copper-translocating P-type ATPase
MXAN_0979	CGCCGGTG	GTGCCCAG	462	457	GTGGCCACCGCTTTGCG	407	-55	copper-translocating P-type ATPase
MXAN_0979	TTGAGCAG	CCTCGCAG	289	280	GTGGCCACCGCTTTGCG	407	118	copper-translocating P-type ATPase
MXAN_0979	CCTCGCAG	CGCAGCAG	280	277	GTGGCCACCGCTTTGCG	407	127	copper-translocating P-type ATPase
MXAN_0979	CGCAGCAG	CCGCCCAG	277	268	GTGGCCACCGCTTTGCG	407	130	copper-translocating P-type ATPase
MXAN_0979	CCGCCCAG	CCCAGCAG	268	265	GTGGCCACCGCTTTGCG	407	139	copper-translocating P-type ATPase
MXAN_0979	CAGCGGCG	CACCAGAG	239	229	GTGGCCACCGCTTTGCG	407	168	copper-translocating P-type ATPase
MXAN_0979	CACCAGAG	CTCCGCCC	229	220	GTGGCCACCGCTTTGCG	407	178	copper-translocating P-type ATPase
MXAN_0979	TACCGCAG	CAGCGCCG	169	164	GTGGCCACCGCTTTGCG	407	238	copper-translocating P-type ATPase
MXAN_0989	ACCCGGAG	GTACGCAG	594	587	ACCGCACGGGCCTTGCT	335	-259	cation efflux system protein CusB
MXAN_0989	CTCCCCAA	GTCCGGTG	532	522	ACCGCACGGGCCTTGCT	335	-197	cation efflux system protein CusB
MXAN_0989	CTACGCCG	CGCCGCCG	472	469	ACCGCACGGGCCTTGCT	335	-137	cation efflux system protein CusB
MXAN_0989	CCCCCGAG	TAGCGCAG	455	447	ACCGCACGGGCCTTGCT	335	-120	cation efflux system protein CusB
MXAN_0989	GTGCGCCG	GTCCGGCG	341	332	ACCGCACGGGCCTTGCT	335	-6	cation efflux system protein CusB
MXAN_0989	GTCCGGCG	AGGCGGAG	332	322	ACCGCACGGGCCTTGCT	335	3	cation efflux system protein CusB
MXAN_0989	GTGCGCGG	CGGCGCGG	212	207	ACCGCACGGGCCTTGCT	335	123	cation efflux system protein CusB
MXAN_0989	GCGCGGAG	CGGAGGAG	205	202	ACCGCACGGGCCTTGCT	335	130	cation efflux system protein CusB
MXAN_0996	ATGCACAG	CAGCGGCG	322	317	GAGGAATGTGCCTTGCA	145	-177	tryptophan halogenase
MXAN_0996	CTGTGGGG	GGCCGGAG	190	184	GAGGAATGTGCCTTGCA	145	-45	tryptophan halogenase
MXAN_1013	CGCCGCCG	CGCCGCGG	46	43	CTGGCGCCGCGCGTGCT	-250	-296	transcription-repair coupling factor
MXAN_1013	CTCCTCCG	CTCCGCGC	18	15	CTGGCGCCGCGCGTGCT	-250	-268	transcription-repair coupling factor
MXAN_1035	GTGCGGTG	CGGTGGAG	271	268	GTGGAGCACCTCGTGCT	234	-37	putative membrane protein
MXAN_1035	CTCCCCAG	ACCCGGAG	35	24	GTGGAGCACCTCGTGCT	234	199	putative membrane protein
MXAN_1038	CTCTGCTG	CTGCTAAG	140	135	CTGGCGGGCTCGCTGCT	-61	-201	hypothetical protein
MXAN_1043	CTGCCGCG	CTGCTGCG	473	464	GTGGCGCTGCGCTCGCT	249	-224	glycosyl transferase
MXAN_1043	CTGCTGCG	CTGCGGGA	464	461	GTGGCGCTGCGCTCGCT	249	-215	glycosyl transferase
MXAN_1043	TTCCCCAG	ATTCGGAG	437	427	GTGGCGCTGCGCTCGCT	249	-188	glycosyl transferase
MXAN_1043	CGCCGGTG	CTACGCCG	376	367	GTGGCGCTGCGCTCGCT	249	-127	glycosyl transferase
MXAN_1043	CTACGCCG	CGCCGGTG	367	364	GTGGCGCTGCGCTCGCT	249	-118	glycosyl transferase
MXAN_1043	CTGCGCTC	TGGCGGAG	275	265	GTGGCGCTGCGCTCGCT	249	-26	glycosyl transferase
MXAN_1043	CTGCTCCG	CTCCGGTT	245	242	GTGGCGCTGCGCTCGCT	249	4	glycosyl transferase
MXAN_1043	CCGCGCAG	CCGCGGTG	226	217	GTGGCGCTGCGCTCGCT	249	23	glycosyl transferase
MXAN_1043	CTCCGCTC	CGCCGCGG	152	145	GTGGCGCTGCGCTCGCT	249	97	glycosyl transferase
MXAN_1047	CTCCGGCA	GTGCACAG	563	553	GTGGCCTGCGCGTTGGT	305	-258	hypothetical protein
MXAN_1047	CCGCGGCG	TGGCGGAG	516	504	GTGGCCTGCGCGTTGGT	305	-211	hypothetical protein
MXAN_1047	CCGCGCCG	CGCCGCTG	447	444	GTGGCCTGCGCGTTGGT	305	-142	hypothetical protein
MXAN_1047	CGCCGCTG	GCGCGCAG	444	433	GTGGCCTGCGCGTTGGT	305	-139	hypothetical protein
MXAN_1047	CTCCACCG	CACCGCCG	224	221	GTGGCCTGCGCGTTGGT	305	81	hypothetical protein
MXAN_1047	TGCCGGAG	TTCCGCGG	200	191	GTGGCCTGCGCGTTGGT	305	105	hypothetical protein
MXAN_1053	CCCCGGAG	GTCCGCAC	106	97	GTGGCCGAGTCGCTGCA	-103	-209	conserved hypothetical protein
MXAN_1053	GTCCGCAC	CTCGGGAC	97	89	GTGGCCGAGTCGCTGCA	-103	-200	conserved hypothetical protein
MXAN_1073	CTCCAGCG	CAGCGGCG	257	254	CGGGCACGCTAGTTGCC	-9	-266	Hsp33 family protein
MXAN_1073	CAGCGGCG	CGGCGGCG	254	251	CGGGCACGCTAGTTGCC	-9	-263	Hsp33 family protein
MXAN_1073	CAGCGCCG	CGCCGGGG	177	174	CGGGCACGCTAGTTGCC	-9	-186	Hsp33 family protein
MXAN_1079	CTCCGCCC	CCCCCCAG	446	440	CTGGCCCGGGAATAGCC	396	-50	acetyltransferase, GNAT family
MXAN_1079	CGGCGGGG	CGGGGCAG	263	260	CTGGCCCGGGAATAGCC	396	133	acetyltransferase, GNAT family
MXAN_1102	CTGCGGCC	CCGTGGAG	455	448	AAGGCGCGCCTGGTGCT	372	-83	RNA pseudouridine synthase family protein
MXAN_1102	CCGCGCCG	CGCCGCCG	183	180	AAGGCGCGCCTGGTGCT	372	189	RNA pseudouridine synthase family protein
MXAN_1108	CCCGGCAG	CCGCGGGG	493	481	CTGGCAGTGGCCCTGCG	283	-210	putative membrane protein
MXAN_1108	CCGCGGGG	CTGCGCGC	481	471	CTGGCAGTGGCCCTGCG	283	-198	putative membrane protein
MXAN_1108	CTGCGTCG	TCGCGCAG	447	442	CTGGCAGTGGCCCTGCG	283	-164	putative membrane protein
MXAN_1108	CTCCGGCT	TTCGGCAG	396	389	CTGGCAGTGGCCCTGCG	283	-113	putative membrane protein
MXAN_1108	TTCGGCAG	CAGCGCCG	389	384	CTGGCAGTGGCCCTGCG	283	-106	putative membrane protein
MXAN_1108	CTGCGGTG	CTGCGCGC	303	294	CTGGCAGTGGCCCTGCG	283	-20	putative membrane protein
MXAN_1108	GCGCGCAG	CAGCGCAC	292	287	CTGGCAGTGGCCCTGCG	283	-9	putative membrane protein
MXAN_1108	CGGCGGGG	GAGCGGAG	133	124	CTGGCAGTGGCCCTGCG	283	150	putative membrane protein
MXAN_1117	CACCGAAG	CTCCGCAA	561	552	CTGGCACTCATCCTGCG	297	-264	putative lipoprotein
MXAN_1117	CTCCTCCG	CTCCGCGA	470	467	CTGGCACTCATCCTGCG	297	-173	putative lipoprotein
MXAN_1117	CGGTGCAG	CAGCGCCG	374	369	CTGGCACTCATCCTGCG	297	-77	putative lipoprotein
MXAN_1117	CGGCGAAG	CAGGGGAG	348	337	CTGGCACTCATCCTGCG	297	-51	putative lipoprotein
MXAN_1117	CTGCGCGC	GCGCGCAG	317	313	CTGGCACTCATCCTGCG	297	-20	putative lipoprotein
MXAN_1124	CTGCTCCG	CTCCGGGC	202	199	GGGGCACATCGCTTGCC	74	-128	ABC transporter, ATP-binding protein
MXAN_1124	CTCCGGGC	GTGAGCAG	199	189	GGGGCACATCGCTTGCC	74	-125	ABC transporter, ATP-binding protein
MXAN_1124	CCGGGCAG	CAGCGGCG	35	30	GGGGCACATCGCTTGCC	74	39	ABC transporter, ATP-binding protein
MXAN_1124	CAGCGGCG	CGGCGCCG	30	27	GGGGCACATCGCTTGCC	74	44	ABC transporter, ATP-binding protein
MXAN_1124	CGGCGCCG	CTGGGGGG	27	15	GGGGCACATCGCTTGCC	74	47	ABC transporter, ATP-binding protein
MXAN_1164	CACCGCCG	CGCCGCCG	512	509	GAGGTACCCCCGTTGCA	236	-276	GAF domain protein
MXAN_1164	GTCCGCCG	CGCCGCAC	409	406	GAGGTACCCCCGTTGCA	236	-173	GAF domain protein
MXAN_1164	CTCCGCCT	CACCGCAG	80	69	GAGGTACCCCCGTTGCA	236	156	GAF domain protein
MXAN_1169	CTACGCCG	CCGCGCAG	379	374	TTGGCGCGCAGGATGCC	99	-280	hypothetical protein
MXAN_1169	CCGAGCAG	CTCCCGAA	233	225	TTGGCGCGCAGGATGCC	99	-134	hypothetical protein
MXAN_1169	CTCCCGAA	TGCCGCAG	225	215	TTGGCGCGCAGGATGCC	99	-126	hypothetical protein
MXAN_1169	CGGCGGCG	CGGCGGGG	142	139	TTGGCGCGCAGGATGCC	99	-43	hypothetical protein
MXAN_1169	CGGCGGGG	GCGCGCAG	139	128	TTGGCGCGCAGGATGCC	99	-40	hypothetical protein
MXAN_1188	CTGCTGCG	CTGCGCGC	230	227	GTGGAACGGCCCGTGCT	28	-202	hypothetical protein
MXAN_1196	CGGCCCAG	CCCAGGAG	255	252	CCGGCACACGGGCTGCA	33	-222	hypothetical protein
MXAN_1196	TGGCGCAG	CGCAGCAG	198	195	CCGGCACACGGGCTGCA	33	-165	hypothetical protein
MXAN_1198	CTCGGGCG	GGGCGCAG	332	321	TTGGTTCGCCATTTGCT	45	-287	conserved hypothetical protein
MXAN_1198	GGGCGCAG	CAGCGGAG	321	316	TTGGTTCGCCATTTGCT	45	-276	conserved hypothetical protein
MXAN_1198	TTCCGGAG	AGGCGGAG	195	187	TTGGTTCGCCATTTGCT	45	-150	conserved hypothetical protein
MXAN_1246	GTGCGCGG	CGGCGGTG	570	565	GTCGTAGGCGCCTTGCT	424	-146	hydrolase, NUDIX family
MXAN_1246	GCGCGCAG	CTCGGGCG	494	483	GTCGTAGGCGCCTTGCT	424	-70	hydrolase, NUDIX family
MXAN_1246	CTGCACCG	CACCGCGG	432	429	GTCGTAGGCGCCTTGCT	424	-8	hydrolase, NUDIX family
MXAN_1246	CTGCGCAC	CACCGCGG	260	255	GTCGTAGGCGCCTTGCT	424	164	hydrolase, NUDIX family
MXAN_1276	CGCCGGAG	GCGCGCAG	634	626	GTGGCGCGGCCCTTGAA	459	-175	glutamate-cysteine ligase, family 2
MXAN_1276	CTGCCCGG	TGGCGCAG	552	544	GTGGCGCGGCCCTTGAA	459	-93	glutamate-cysteine ligase, family 2
MXAN_1276	TCGCGCAG	ATGCGCAG	356	347	GTGGCGCGGCCCTTGAA	459	103	glutamate-cysteine ligase, family 2
MXAN_1276	ATGCGCAG	CGCAGCAG	347	344	GTGGCGCGGCCCTTGAA	459	112	glutamate-cysteine ligase, family 2
MXAN_1276	CGCAGCAG	CTCCGGCT	344	336	GTGGCGCGGCCCTTGAA	459	115	glutamate-cysteine ligase, family 2
MXAN_1276	CAGCGCGG	GTCCAGAG	285	278	GTGGCGCGGCCCTTGAA	459	174	glutamate-cysteine ligase, family 2
MXAN_1286	CTCAGCAG	CTGGAGAG	346	335	TTGGCGCGGAAGGCGCA	46	-300	ABC transporter, permease/ATP-binding protein
MXAN_1286	CTCCACCG	CACCGGAA	96	93	TTGGCGCGGAAGGCGCA	46	-50	ABC transporter, permease/ATP-binding protein
MXAN_1286	CTGCGCCA	CAGCGCTG	54	48	TTGGCGCGGAAGGCGCA	46	-8	ABC transporter, permease/ATP-binding protein
MXAN_1308	GGGCGGAG	GTCTGCAG	572	565	CGGGCGAGCCTCTTGCG	468	-104	hypothetical protein
MXAN_1308	GCGCGGAG	CCCTGCAG	486	475	CGGGCGAGCCTCTTGCG	468	-18	hypothetical protein
MXAN_1363	CCGCGGCG	CTGCGGGG	279	270	CGGGCACTGTCTCTGCT	168	-111	aconitate hydratase 1
MXAN_1363	CTGCGGGG	CTGCCGCG	270	261	CGGGCACTGTCTCTGCT	168	-102	aconitate hydratase 1
MXAN_1363	TGGCGGAG	TTCCGCCG	244	236	CGGGCACTGTCTCTGCT	168	-76	aconitate hydratase 1
MXAN_1363	TTCCGCCG	CGCCGCCG	236	233	CGGGCACTGTCTCTGCT	168	-68	aconitate hydratase 1
MXAN_1363	GTCCTCAG	CTCAGCGG	153	150	CGGGCACTGTCTCTGCT	168	15	aconitate hydratase 1
MXAN_1387	ACGCGGAG	CTACGCGG	599	589	GTGGCAAGGTGATTGCC	420	-179	hypothetical protein
MXAN_1387	CTCCCGCG	CCGCGAAG	203	200	GTGGCAAGGTGATTGCC	420	217	hypothetical protein
MXAN_1397	ATGCGCGG	CTGCAGAC	52	43	CTGGCCCGCGCGTTGGG	-238	-290	PBS lyase HEAT-like repeat protein
MXAN_1404	CGGCGAAG	TTGCTCAG	203	192	AGGGCATGCGGGCTGCT	45	-158	conserved hypothetical protein
MXAN_1404	CCGCCCAG	CCCAGGAG	162	159	AGGGCATGCGGGCTGCT	45	-117	conserved hypothetical protein
MXAN_1404	CCCAGGAG	CCGCCCAG	159	147	AGGGCATGCGGGCTGCT	45	-114	conserved hypothetical protein
MXAN_1404	CCGCCCAG	CCCAGCAG	147	144	AGGGCATGCGGGCTGCT	45	-102	conserved hypothetical protein
MXAN_1404	CCGCGGAG	CGGCCCAG	128	120	AGGGCATGCGGGCTGCT	45	-83	conserved hypothetical protein
MXAN_1407	CCGCGGCG	CGGCGCTG	566	563	GTGGTAGAGCCCGTGCT	362	-204	aminotransferase, classes I and II
MXAN_1407	TGGCGCAG	GGCCGGAG	492	482	GTGGTAGAGCCCGTGCT	362	-130	aminotransferase, classes I and II
MXAN_1407	CCGCGCAC	CTCCGCGA	295	283	GTGGTAGAGCCCGTGCT	362	67	aminotransferase, classes I and II
MXAN_1407	CTCGTCAG	CCGCGCTG	250	240	GTGGTAGAGCCCGTGCT	362	112	aminotransferase, classes I and II
MXAN_1412	CTGCGAAT	CCGCGGCG	705	696	ATGGCGCTGGAGATGCT	411	-294	putative serine/threonine protein phosphatase
MXAN_1412	CCGCGGCG	CGGCGGAG	696	693	ATGGCGCTGGAGATGCT	411	-285	putative serine/threonine protein phosphatase
MXAN_1412	CGGCGGAG	CTTCGAAG	693	682	ATGGCGCTGGAGATGCT	411	-282	putative serine/threonine protein phosphatase
MXAN_1412	CGCCGGCG	ACGCGCAG	667	656	ATGGCGCTGGAGATGCT	411	-256	putative serine/threonine protein phosphatase
MXAN_1412	CGCCGCAC	CACCGCGG	530	525	ATGGCGCTGGAGATGCT	411	-119	putative serine/threonine protein phosphatase
MXAN_1412	CGCGGGAG	CGCTGGAG	451	439	ATGGCGCTGGAGATGCT	411	-40	putative serine/threonine protein phosphatase
MXAN_1412	ATGCGGCG	CGGCGGAT	419	416	ATGGCGCTGGAGATGCT	411	-8	putative serine/threonine protein phosphatase
MXAN_1412	CTGCGGCG	CGGCGCAC	389	386	ATGGCGCTGGAGATGCT	411	22	putative serine/threonine protein phosphatase
MXAN_1412	CGGCGCAC	CTCCGGGC	386	377	ATGGCGCTGGAGATGCT	411	25	putative serine/threonine protein phosphatase
MXAN_1433	CTGGGCCG	CCGCGCTG	567	562	GTGGCATGCGGCAGGCA	407	-160	M23 peptidase domain protein
MXAN_1433	CTGCGCAA	CTGGGCGG	458	446	GTGGCATGCGGCAGGCA	407	-51	M23 peptidase domain protein
MXAN_1433	CCGCGCTG	CACTGGAG	406	394	GTGGCATGCGGCAGGCA	407	1	M23 peptidase domain protein
MXAN_1433	CCGCGGGG	TGGCGGAG	337	328	GTGGCATGCGGCAGGCA	407	70	M23 peptidase domain protein
MXAN_1433	TGGCGGAG	CTGCCCGG	328	320	GTGGCATGCGGCAGGCA	407	79	M23 peptidase domain protein
MXAN_1433	CCCCGCGG	CTCCTCGG	204	193	GTGGCATGCGGCAGGCA	407	203	M23 peptidase domain protein
MXAN_1433	CTCCTCGG	CTGCGCCT	193	182	GTGGCATGCGGCAGGCA	407	214	M23 peptidase domain protein
MXAN_1433	GTCCGCTG	CTGCCGAC	156	151	GTGGCATGCGGCAGGCA	407	251	M23 peptidase domain protein
MXAN_1433	CTGCAGCG	CAGCGCAT	131	128	GTGGCATGCGGCAGGCA	407	276	M23 peptidase domain protein
MXAN_1433	CAGCGCAT	ATCCGCCG	128	122	GTGGCATGCGGCAGGCA	407	279	M23 peptidase domain protein
MXAN_1433	ATCCGCCG	CCGCGCCG	122	117	GTGGCATGCGGCAGGCA	407	285	M23 peptidase domain protein
MXAN_1433	CCGCGCCG	CTGAGCAC	117	105	GTGGCATGCGGCAGGCA	407	290	M23 peptidase domain protein
MXAN_1435	ACGCGGAG	CTCCGGAG	709	697	TTGGTCTGGGGGTTGCG	479	-230	putative lipoprotein
MXAN_1435	CTGCGCCG	CGCCGCCG	383	380	TTGGTCTGGGGGTTGCG	479	96	putative lipoprotein
MXAN_1436	CACCGCAC	CGCCGCGG	232	222	GTGGAACGTCCTTTGGG	-57	-289	hydrolase, alpha/beta fold family
MXAN_1436	CACCTCAG	CTCAGCCG	196	193	GTGGAACGTCCTTTGGG	-57	-253	hydrolase, alpha/beta fold family
MXAN_1436	CCCCGCCG	CGCCGGGG	151	148	GTGGAACGTCCTTTGGG	-57	-208	hydrolase, alpha/beta fold family
MXAN_1436	CTCCTGCG	CTGCGCCT	88	85	GTGGAACGTCCTTTGGG	-57	-145	hydrolase, alpha/beta fold family
MXAN_1436	CTGCGCCT	CGCCTCAG	85	82	GTGGAACGTCCTTTGGG	-57	-142	hydrolase, alpha/beta fold family
MXAN_1438	ATGCGGCG	CGACGCAG	512	506	GCGGCACGGTGATCGCC	315	-197	putative competence/damage-inducible protein CinA
MXAN_1438	CGGCGGTG	GTCCGCAG	260	249	GCGGCACGGTGATCGCC	315	55	putative competence/damage-inducible protein CinA
MXAN_1469	CCTCGGAG	CGGAGCAG	526	523	AAGGCAAGGGCGCTGCT	264	-262	ribosomal protein L21
MXAN_1469	TTGTGCAG	CTTCGCAA	347	337	AAGGCAAGGGCGCTGCT	264	-83	ribosomal protein L21
MXAN_1483	CTCGGCCG	CTGCGTCG	552	540	CTGGCGATGTCATTGCC	462	-90	hypothetical protein
MXAN_1533	CTGCCGCG	CCGCGCAC	402	399	GCGGCGGGCCCTTTGCA	144	-258	maltooligosyltrehalose synthase
MXAN_1533	CAGCTGAG	CTGAGCTG	237	234	GCGGCGGGCCCTTTGCA	144	-93	maltooligosyltrehalose synthase
MXAN_1533	CTGAGCTG	CTGAGCAT	234	229	GCGGCGGGCCCTTTGCA	144	-90	maltooligosyltrehalose synthase
MXAN_1535	CTGCTGGG	CTGGGCGG	386	383	TTGGCGGGGGAGTCGCT	195	-191	membrane protein, TerC family
MXAN_1535	CCGCGCCG	CGCCGGAC	364	361	TTGGCGGGGGAGTCGCT	195	-169	membrane protein, TerC family
MXAN_1535	CGGGGGAG	CTTCGCAC	223	212	TTGGCGGGGGAGTCGCT	195	-28	membrane protein, TerC family
MXAN_1535	CGCCGGCG	CGGCGGGG	199	196	TTGGCGGGGGAGTCGCT	195	-4	membrane protein, TerC family
MXAN_1535	CGGCGGGG	CCGTGCAG	196	184	TTGGCGGGGGAGTCGCT	195	-1	membrane protein, TerC family
MXAN_1535	CGACGGAG	CCCCGCGG	139	127	TTGGCGGGGGAGTCGCT	195	56	membrane protein, TerC family
MXAN_1546	CCGCGCCG	GTGCGCGG	322	315	GTGGCCCGCGCCGTGCG	295	-27	conserved hypothetical protein
MXAN_1546	GTGCGCGG	CGCGGCAG	315	312	GTGGCCCGCGCCGTGCG	295	-20	conserved hypothetical protein
MXAN_1546	ATGCGCCG	CGCCGCCG	33	30	GTGGCCCGCGCCGTGCG	295	262	conserved hypothetical protein
MXAN_1546	CGCCGCCG	CGCCGCAC	30	27	GTGGCCCGCGCCGTGCG	295	265	conserved hypothetical protein
MXAN_1546	CGCCGCAC	CGCCCCAG	27	16	GTGGCCCGCGCCGTGCG	295	268	conserved hypothetical protein
MXAN_1546	CGCCCCAG	CCCAGGAG	16	13	GTGGCCCGCGCCGTGCG	295	279	conserved hypothetical protein
MXAN_1554	GTGGGCAG	GTGCGGTG	437	430	CTGGCTCGGGGGTTGGG	422	-15	iron-sulfur cluster-binding protein, Rieske family
MXAN_1554	CTCCTCGG	CTCCTGGG	207	199	CTGGCTCGGGGGTTGGG	422	215	iron-sulfur cluster-binding protein, Rieske family
MXAN_1554	CCCCAGAG	CAGAGCAG	159	156	CTGGCTCGGGGGTTGGG	422	263	iron-sulfur cluster-binding protein, Rieske family
MXAN_1575	CGCCGTAG	CGCCGTAG	116	104	CTGGGCACGCGCTTGCT	-127	-243	transcriptional regulator, LysR family
MXAN_1575	CGCCGTAG	CCGCCGAG	104	93	CTGGGCACGCGCTTGCT	-127	-231	transcriptional regulator, LysR family
MXAN_1578	CGGCGGCG	CGGCGGTG	328	325	ACGGCGCAGCGCTTGCT	59	-269	metallo-beta-lactamase family protein
MXAN_1578	CTACAGAG	CTGGTGAG	204	192	ACGGCGCAGCGCTTGCT	59	-145	metallo-beta-lactamase family protein
MXAN_1578	CTGCTGCG	CTGCGTTG	144	141	ACGGCGCAGCGCTTGCT	59	-85	metallo-beta-lactamase family protein
MXAN_1578	CGCCGCTG	CTGTACAG	106	101	ACGGCGCAGCGCTTGCT	59	-47	metallo-beta-lactamase family protein
MXAN_1578	CTGTACAG	CAGCGGCG	101	96	ACGGCGCAGCGCTTGCT	59	-42	metallo-beta-lactamase family protein
MXAN_1578	CTCCTGTG	CTGTGCCG	54	51	ACGGCGCAGCGCTTGCT	59	5	metallo-beta-lactamase family protein
MXAN_1579	CCGCGGAA	AAGCGCAG	371	365	GGGGCGCAATCCTTGCG	87	-284	putative membrane protein
MXAN_1579	AAGCGCAG	CGCAGCAG	365	362	GGGGCGCAATCCTTGCG	87	-278	putative membrane protein
MXAN_1579	CTCGGGGG	CTCCACCG	300	288	GGGGCGCAATCCTTGCG	87	-213	putative membrane protein
MXAN_1579	GTGCGCCG	CGCCGCGG	55	52	GGGGCGCAATCCTTGCG	87	32	putative membrane protein
MXAN_1579	CCGCGGCG	CGGCGGTG	50	47	GGGGCGCAATCCTTGCG	87	37	putative membrane protein
MXAN_1603	CGGCGGCG	CGGCGCTG	176	173	GTGGCCTGGGTGGTGCC	280	104	putative non-ribosomal peptide synthetase
MXAN_1603	CGGCGCTG	CTGCGCCA	173	168	GTGGCCTGGGTGGTGCC	280	107	putative non-ribosomal peptide synthetase
MXAN_1603	CTGCGCCA	CGCCAGAG	168	165	GTGGCCTGGGTGGTGCC	280	112	putative non-ribosomal peptide synthetase
MXAN_1614	CCCCGCTG	CTGCACCG	16	11	CAGGCCCGTCCCCTGCT	-250	-266	TldD/PmbA family protein
MXAN_1614	CTGCACCG	CACCGGCG	11	8	CAGGCCCGTCCCCTGCT	-250	-261	TldD/PmbA family protein
MXAN_1617	CCGCGGAC	CCCCGGCG	375	364	TTGGCACGGAACTTCCG	357	-18	cold-shock protein CspA
MXAN_1617	CTCCAGGG	CTCCCCAG	272	262	TTGGCACGGAACTTCCG	357	85	cold-shock protein CspA
MXAN_1622	CTGCGCAG	CAGCGCGG	672	667	AGGGCACGATGCTTCCG	402	-270	hypothetical protein
MXAN_1622	CAGCGCGG	CTGACCAG	667	657	AGGGCACGATGCTTCCG	402	-265	hypothetical protein
MXAN_1622	GCGCGGAG	CCGCGAAG	491	479	AGGGCACGATGCTTCCG	402	-89	hypothetical protein
MXAN_1622	CTGCTCGG	CTCGGGGG	266	263	AGGGCACGATGCTTCCG	402	136	hypothetical protein
MXAN_1622	CGGCGGGG	CGGGGGAG	156	153	AGGGCACGATGCTTCCG	402	246	hypothetical protein
MXAN_1629	CGGCGGGG	CCGGGCAG	189	178	ACGGCACCCCGATTGCT	99	-90	hypothetical protein
MXAN_1672	TTCCGCCG	CTCGCCAG	481	469	TTGGCCAGCCGATTGCC	216	-265	hypothetical protein
MXAN_1672	CGGCGCCG	CGCCGGAA	412	409	TTGGCCAGCCGATTGCC	216	-196	hypothetical protein
MXAN_1672	CGCCGCTG	CGCTGCAG	250	247	TTGGCCAGCCGATTGCC	216	-34	hypothetical protein
MXAN_1698	CGCCGCGG	ATCCGCAC	209	197	CTGGCCAGTTCGCTGCA	-70	-279	putative aminoglycoside-3'-adenylyltransferase
MXAN_1698	CTCCTCCG	CTCCGAGG	153	150	CTGGCCAGTTCGCTGCA	-70	-223	putative aminoglycoside-3'-adenylyltransferase
MXAN_1735	CTGCGCCG	CGCCGGGG	318	315	GTGACCCGGTACCTGCT	146	-172	putative lipoprotein
MXAN_1735	CGCCGGGG	CGGGGCAG	315	312	GTGACCCGGTACCTGCT	146	-169	putative lipoprotein
MXAN_1735	CCCCAGAG	CTTCGCAC	125	114	GTGACCCGGTACCTGCT	146	21	putative lipoprotein
MXAN_1748	CTGCGGCG	TTCCGCGG	322	313	ATGTCGCGGGACTTGCG	137	-185	acetyltransferase, GNAT family
MXAN_1748	CTCCTGAA	GTGTGCAG	292	282	ATGTCGCGGGACTTGCG	137	-155	acetyltransferase, GNAT family
MXAN_1748	GTGTGCAG	CTCCTGCG	282	274	ATGTCGCGGGACTTGCG	137	-145	acetyltransferase, GNAT family
MXAN_1748	GACCGGAG	CGGAGGAG	146	143	ATGTCGCGGGACTTGCG	137	-9	acetyltransferase, GNAT family
MXAN_1748	CGGCGCAG	AGGCGCAG	31	19	ATGTCGCGGGACTTGCG	137	106	acetyltransferase, GNAT family
MXAN_1748	AGGCGCAG	CTCCCGAC	19	10	ATGTCGCGGGACTTGCG	137	118	acetyltransferase, GNAT family
MXAN_1752	CAGCAGAG	GTCAGGAG	323	314	ACGGCACGCGTGTTGGA	77	-246	isoquinoline 1-oxidoreductase, beta subunit
MXAN_1752	CTATGCAG	CTGCGGCA	274	262	ACGGCACGCGTGTTGGA	77	-197	isoquinoline 1-oxidoreductase, beta subunit
MXAN_1752	CGACGCAG	CCACGCAG	188	177	ACGGCACGCGTGTTGGA	77	-111	isoquinoline 1-oxidoreductase, beta subunit
MXAN_1762	GCCCGCAG	CGCAGCAG	761	758	CTGGTCGAAGACTTGCT	473	-288	hypothetical protein
MXAN_1765	CGGCGCAG	AGCCGCAG	116	110	GTGGCGAGGGACTTGGA	-106	-222	transposase orfA, IS3 family
MXAN_1765	CTGCACCG	CGCGGCAG	72	60	GTGGCGAGGGACTTGGA	-106	-178	transposase orfA, IS3 family
MXAN_1768	CCGAGCAG	TAGCGCAG	427	419	AAGGCATGGAGCTGGCT	133	-294	hypothetical protein
MXAN_1768	CAGCACAG	CACAGCAG	401	398	AAGGCATGGAGCTGGCT	133	-268	hypothetical protein
MXAN_1782	CCGCGCTG	CTGAGGCG	305	300	GTGGCCATGACCTTGCG	141	-164	conserved hypothetical protein
MXAN_1783	CTCCGGGT	CTGTGGCG	646	636	AGGGCAAGCCGGATGCT	436	-210	hypothetical protein
MXAN_1783	CTCCTGCG	CTGCGCTC	554	551	AGGGCAAGCCGGATGCT	436	-118	hypothetical protein
MXAN_1783	GTCCGCAG	CTGTCCAG	227	218	AGGGCAAGCCGGATGCT	436	209	hypothetical protein
MXAN_1783	CTGTCCAG	CAGCGCAC	218	213	AGGGCAAGCCGGATGCT	436	218	hypothetical protein
MXAN_1783	CAGCGCAC	CACCGGCG	213	208	AGGGCAAGCCGGATGCT	436	223	hypothetical protein
MXAN_1807	CGCCTCAG	CTCAGGAA	294	291	GCGGCATGGGCGATGCT	155	-139	DNA-binding protein, excisionase family
MXAN_1807	CTCCTCCG	CTCCGCGA	129	126	GCGGCATGGGCGATGCT	155	26	DNA-binding protein, excisionase family
MXAN_1809	CTACGGGG	ATGCGGAG	669	657	CCGGCAGCCCTCTTGCC	541	-128	conserved hypothetical protein
MXAN_1809	GTCCACAG	CTCCGTTG	499	491	CCGGCAGCCCTCTTGCC	541	42	conserved hypothetical protein
MXAN_1809	CTCCCGAC	CTTCCCAG	470	459	CCGGCAGCCCTCTTGCC	541	71	conserved hypothetical protein
MXAN_1896	CGGCGCCG	CGCCGGGG	74	71	GTGGCCGCAGTCCTGCT	15	-59	serine/threonine protein kinase
MXAN_1904	GTGCTGAG	CTGAGTAG	393	390	GTGGCTCGCCTCTTGGC	116	-277	conserved hypothetical protein
MXAN_1904	CTGAGTAG	CTCCGGAG	390	380	GTGGCTCGCCTCTTGGC	116	-274	conserved hypothetical protein
MXAN_1907	CTCCTCCG	CTCCGCGC	188	185	CTGCCACCTAATCTGCT	3	-185	hypothetical protein
MXAN_1924	CTCAGGAA	CGGGGGAG	66	57	AAGGCGCGCCTGCTGCT	-196	-262	hypothetical protein
MXAN_1926	ATCCGCCG	CGCCGGAC	238	235	GCGGAAGGCTTCTTGCT	144	-94	gliding motility protein MglB
MXAN_1927	CCGCGGAG	CGGAGGAG	330	327	TTGGTAAGCCGGTCGCA	236	-94	hypothetical protein
MXAN_1933	TTCCGGCG	CGGCGCCG	30	27	GTGGCGAGTGCCGTGCT	-218	-248	DNA polymerase III, gamma and tau subunits, truncated
MXAN_1957	CTGCGCCG	CGCCGCGG	258	255	AAGGCCCCCACGTTGCT	34	-224	putative lipoprotein
MXAN_1957	CCGCGGCG	CGGCGCCG	253	250	AAGGCCCCCACGTTGCT	34	-219	putative lipoprotein
MXAN_1957	CGGCGCCG	CGCCGGAC	250	247	AAGGCCCCCACGTTGCT	34	-216	putative lipoprotein
MXAN_1957	CTCCCCCG	CCCCGAAG	209	206	AAGGCCCCCACGTTGCT	34	-175	putative lipoprotein
MXAN_1957	CGGCGGAC	CACCGGTG	181	174	AAGGCCCCCACGTTGCT	34	-147	putative lipoprotein
MXAN_1968	GTCCGCCG	CGCCGCGG	631	628	CAGGTCCGCCAGTTGCT	419	-212	hypothetical protein
MXAN_1968	CTGCGCAC	CACCGCCG	612	607	CAGGTCCGCCAGTTGCT	419	-193	hypothetical protein
MXAN_1968	CTCTGCCG	CTCCCCGG	429	421	CAGGTCCGCCAGTTGCT	419	-10	hypothetical protein
MXAN_1972	CTCCGGTG	TTCCGCCG	117	105	CTGGCGGCGGCATTGCT	-175	-292	hypothetical protein
MXAN_1983	CCGCGCAC	CTCCGTGG	228	221	CTGGCACCTCAACTGCA	17	-211	hypothetical protein
MXAN_2037	TTCCTCAG	CTCAGCCG	242	239	CTGGGACGATAATTCCC	26	-216	hypothetical protein
MXAN_2037	CGGCGCCG	CGCCGCAG	220	217	CTGGGACGATAATTCCC	26	-194	hypothetical protein
MXAN_2045	CTCCTCTG	CTCCGCAA	205	193	ATGGGGCGCCGCTCGCT	-94	-299	conserved hypothetical protein
MXAN_2045	GTCCGGCG	CGGCGCAA	112	109	ATGGGGCGCCGCTCGCT	-94	-206	conserved hypothetical protein
MXAN_2045	CTCCGCCT	CTCCCCAA	85	79	ATGGGGCGCCGCTCGCT	-94	-179	conserved hypothetical protein
MXAN_2045	CCGCGCCG	CGCCGCCG	13	10	ATGGGGCGCCGCTCGCT	-94	-107	conserved hypothetical protein
MXAN_2054	CCGCGCAT	ATGCCCAG	482	476	CTGGCGGGCCTCTTCCA	232	-250	deoxynucleoside kinase family protein
MXAN_2054	CTTCGGGG	ATGCGCAT	421	413	CTGGCGGGCCTCTTCCA	232	-189	deoxynucleoside kinase family protein
MXAN_2054	CTCCACGG	CACGGGAG	303	300	CTGGCGGGCCTCTTCCA	232	-71	deoxynucleoside kinase family protein
MXAN_2072	CTGCGGGA	CTCCGCCG	629	618	CTGGCGCAGGCGCTGCC	447	-182	ribosomal protein S15
MXAN_2072	CTGCGGCG	CGGCGCAC	509	506	CTGGCGCAGGCGCTGCC	447	-62	ribosomal protein S15
MXAN_2072	TGCCGGAG	CTGCTGAA	451	443	CTGGCGCAGGCGCTGCC	447	-4	ribosomal protein S15
MXAN_2072	CGGTGGAG	CCCCGCCG	328	318	CTGGCGCAGGCGCTGCC	447	119	ribosomal protein S15
MXAN_2092	CACCGGCG	CGGCGCAC	810	807	GTGGCACCTTGCTGGCG	620	-190	peptidase, M16 (pitrilysin) family
MXAN_2092	CTGCCGAA	CTGCGCCC	457	446	GTGGCACCTTGCTGGCG	620	163	peptidase, M16 (pitrilysin) family
MXAN_2094	CTCCACTG	CTGTGAAG	274	269	GTGCCACGGGGTTTTCT	205	-69	conserved hypothetical protein
MXAN_2109	CTCCGGGC	CGGCGCAG	190	182	GCGGCAGGGGCCTGGCT	82	-108	hyalin repeat protein
MXAN_2109	CTGCCCAG	CAGCCCAG	146	141	GCGGCAGGGGCCTGGCT	82	-64	hyalin repeat protein
MXAN_2109	CCCCGCGG	CTGGGGTG	63	54	GCGGCAGGGGCCTGGCT	82	19	hyalin repeat protein
MXAN_2129	CTGCGCGT	GTCCGCAC	382	376	CTGGCACAAGGGGGGCT	251	-131	conserved hypothetical protein
MXAN_2129	CTGCTGCG	CTGCGCAG	166	163	CTGGCACAAGGGGGGCT	251	85	conserved hypothetical protein
MXAN_2129	CTGCGCAG	CAGCGCGG	163	158	CTGGCACAAGGGGGGCT	251	88	conserved hypothetical protein
MXAN_2129	CAGCGCGG	CTCCGCCT	158	146	CTGGCACAAGGGGGGCT	251	93	conserved hypothetical protein
MXAN_2129	CTCCGCCT	CGCCTGAG	146	143	CTGGCACAAGGGGGGCT	251	105	conserved hypothetical protein
MXAN_2129	CGCCTGAG	CTGAGCAG	143	140	CTGGCACAAGGGGGGCT	251	108	conserved hypothetical protein
MXAN_2129	CGCCGGAA	GTCCGGAG	27	19	CTGGCACAAGGGGGGCT	251	224	conserved hypothetical protein
MXAN_2137	CACCGCTG	CTGCTGGG	123	118	GACGCACACCGCTTGCT	-130	-253	oxidoreductase, aldo/keto reductase family
MXAN_2137	CTGCTGGG	CTGGGCCG	118	115	GACGCACACCGCTTGCT	-130	-248	oxidoreductase, aldo/keto reductase family
MXAN_2137	CTGGGCCG	CCGCCCAG	115	110	GACGCACACCGCTTGCT	-130	-245	oxidoreductase, aldo/keto reductase family
MXAN_2137	CCGCCCAG	AAGCGGAG	110	102	GACGCACACCGCTTGCT	-130	-240	oxidoreductase, aldo/keto reductase family
MXAN_2137	TTGCGCAC	CACCGCGG	20	15	GACGCACACCGCTTGCT	-130	-150	oxidoreductase, aldo/keto reductase family
MXAN_2138	CGCTGGAG	AGCCGGAG	413	407	TTGGCGGAGAACTTGGT	457	44	hypothetical protein
MXAN_2139	CTCTGGCG	CTCCGCCG	980	968	TCGGCACGACGCCTGCC	863	-117	hypothetical protein
MXAN_2139	CTGCCCCG	CCCCGGCG	825	822	TCGGCACGACGCCTGCC	863	38	hypothetical protein
MXAN_2147	GTCCACAG	CACAGGAG	17	14	GTGGCATGGGTCTGTCT	-19	-36	putative lipoprotein
MXAN_2153	CGGCGGCG	CGGCGCAC	292	289	GTGTCAGGGACGTTGCC	39	-253	hypothetical protein
MXAN_2153	CTCGGCGG	ATCCGGAG	268	256	GTGTCAGGGACGTTGCC	39	-229	hypothetical protein
MXAN_2153	CAGCGCAT	CACCGCTG	121	109	GTGTCAGGGACGTTGCC	39	-82	hypothetical protein
MXAN_2159	TTCCGCAG	CTAAGGAG	319	308	TCGGCACGCCCCTTCCG	57	-262	sigma-54 dependent transcriptional regulator, Fis family
MXAN_2159	CTAAGGAG	GCCCGCAG	308	301	TCGGCACGCCCCTTCCG	57	-251	sigma-54 dependent transcriptional regulator, Fis family
MXAN_2159	CTGCGCTG	CTGCCCCG	254	249	TCGGCACGCCCCTTCCG	57	-197	sigma-54 dependent transcriptional regulator, Fis family
MXAN_2186	GCGCGCAG	CGCAGGAG	58	55	GTGGACCGCGCGCTGCT	-229	-287	B12 binding domain protein
MXAN_2186	ATCCGGTG	CGCCGAAG	19	10	GTGGACCGCGCGCTGCT	-229	-248	B12 binding domain protein
MXAN_2189	CTGCGCCC	CTCCAGAG	429	418	ATGGCGCGCACCCTGCC	134	-295	conserved hypothetical protein
MXAN_2189	CTCGGGAA	CTTCGGCG	330	322	ATGGCGCGCACCCTGCC	134	-196	conserved hypothetical protein
MXAN_2189	GGGCGCAG	GTGCGAAG	290	283	ATGGCGCGCACCCTGCC	134	-156	conserved hypothetical protein
MXAN_2192	CTCCGCAG	CGCAGCAG	324	321	GTGGCGGGCGTGTTGTA	67	-257	hypothetical protein
MXAN_2192	CGCAGCAG	AGGCGCAG	321	309	GTGGCGGGCGTGTTGTA	67	-254	hypothetical protein
MXAN_2207	CTCGGGAC	CGACGCAG	232	225	CTGGCACGCAGTGCGCC	137	-95	BioY family protein
MXAN_2207	GCCCGCAG	CGCCGCGG	195	186	CTGGCACGCAGTGCGCC	137	-58	BioY family protein
MXAN_2207	CTCCGGCG	CGGCGCAC	168	165	CTGGCACGCAGTGCGCC	137	-31	BioY family protein
MXAN_2207	CTCAAGAG	AGGCGGAG	43	37	CTGGCACGCAGTGCGCC	137	94	BioY family protein
MXAN_2208	CGCCGCGG	CGCGGCAG	500	497	CTGGTACCGATATTGAG	412	-88	conserved hypothetical protein
MXAN_2208	CTGCGCGA	CCCCGCCG	425	416	CTGGTACCGATATTGAG	412	-13	conserved hypothetical protein
MXAN_2208	CCCCGCCG	GTGAGCAG	416	409	CTGGTACCGATATTGAG	412	-4	conserved hypothetical protein
MXAN_2208	GTGAGCAG	CGCCGCCG	409	399	CTGGTACCGATATTGAG	412	3	conserved hypothetical protein
MXAN_2208	AGGCGGAG	CTCCAGAA	304	295	CTGGTACCGATATTGAG	412	108	conserved hypothetical protein
MXAN_2217	CGCCGCGG	CGCGGCAG	154	151	CCGGCACCACGCCTGCG	320	166	putative membrane protein
MXAN_2225	TCGCGGAG	CTGTGCAG	103	91	CTGGCGCGGGGACTGCT	-136	-239	lipase domain protein
MXAN_2252	GTCCGCTG	CTGCGGCA	134	129	GTGGCATATATCGTGCT	30	-104	putative arginine kinase
MXAN_2252	CTGCGGCA	CGGCACAG	129	126	GTGGCATATATCGTGCT	30	-99	putative arginine kinase
MXAN_2268	ATGCCCAG	TTCTGGAG	243	234	GTGGCACGCGGCATGCT	5	-238	putative permease
MXAN_2283	CTCCCGCG	CCGCGCCG	432	429	GTGGCCCGGCGTGGGCT	279	-153	tRNA-dihydrouridine synthase A
MXAN_2283	CCGCGCGG	ATCCGGAC	339	331	GTGGCCCGGCGTGGGCT	279	-60	tRNA-dihydrouridine synthase A
MXAN_2283	CTCCGGTT	CTGCCCCG	26	17	GTGGCCCGGCGTGGGCT	279	253	tRNA-dihydrouridine synthase A
MXAN_2318	GGGCGCAG	CGGCGCAG	446	437	GTGACGCGGCTCTTGCT	151	-295	glutathione-disulfide reductase
MXAN_2318	CCGCGCTG	CTGCACAG	407	402	GTGACGCGGCTCTTGCT	151	-256	glutathione-disulfide reductase
MXAN_2318	CTGGGCCG	CGGCGCAT	336	326	GTGACGCGGCTCTTGCT	151	-185	glutathione-disulfide reductase
MXAN_2318	CTGGGCCG	CTGCGGGA	168	159	GTGACGCGGCTCTTGCT	151	-17	glutathione-disulfide reductase
MXAN_2332	CTCCTGCG	CTGCGCCC	234	231	ATCGCACTCGCCATGCT	-49	-283	hypothetical protein
MXAN_2332	CTCCTCCG	CTCCGGGG	111	108	ATCGCACTCGCCATGCT	-49	-160	hypothetical protein
MXAN_2333	CTGCGCTC	CTCTGGAC	245	236	CTGTCACGCCACTTGGC	132	-113	conserved hypothetical protein
MXAN_2354	CGGCGCTG	CTGCCGAG	365	360	TTGGCGCCGTGCTTGCC	373	8	metallo-beta-lactamase family protein
MXAN_2354	CGCCCGAG	CGGGGGAG	170	160	TTGGCGCCGTGCTTGCC	373	203	metallo-beta-lactamase family protein
MXAN_2354	CGGGGGAG	CTCCGGGG	160	148	TTGGCGCCGTGCTTGCC	373	213	metallo-beta-lactamase family protein
MXAN_2356	CTGCCGCG	CCGCGCCG	215	212	GTGGCCCAGCTCATGGA	447	232	conserved hypothetical protein
MXAN_2356	TGCCGCAG	CAGCGGGG	177	172	GTGGCCCAGCTCATGGA	447	270	conserved hypothetical protein
MXAN_2356	CAGCGGGG	CTCCGGCC	172	161	GTGGCCCAGCTCATGGA	447	275	conserved hypothetical protein
MXAN_2356	CTCCGGCC	CGGCGGCG	161	153	GTGGCCCAGCTCATGGA	447	286	conserved hypothetical protein
MXAN_2357	CTGCTCCG	CTCCGCCA	629	626	CTGCCCCGGGATTTGCG	363	-266	conserved domain protein
MXAN_2357	CCGCGCAC	CTGCTGCG	511	503	CTGCCCCGGGATTTGCG	363	-148	conserved domain protein
MXAN_2357	CTGCTGCG	CTGCGCCG	503	500	CTGCCCCGGGATTTGCG	363	-140	conserved domain protein
MXAN_2357	CTGCGCCG	CGCCGCGG	500	497	CTGCCCCGGGATTTGCG	363	-137	conserved domain protein
MXAN_2357	CCGCGGCG	TTGGGGAG	495	487	CTGCCCCGGGATTTGCG	363	-132	conserved domain protein
MXAN_2357	TTGGGGAG	GCGCGGAG	487	478	CTGCCCCGGGATTTGCG	363	-124	conserved domain protein
MXAN_2357	CTGCCCCG	TTGCGCCG	395	383	CTGCCCCGGGATTTGCG	363	-32	conserved domain protein
MXAN_2357	TTGCGCCG	CGCCGCCG	383	380	CTGCCCCGGGATTTGCG	363	-20	conserved domain protein
MXAN_2357	GTCCGGGG	CGGGGGAG	367	364	CTGCCCCGGGATTTGCG	363	-4	conserved domain protein
MXAN_2357	GGGCGCAG	CAGCCGAG	127	122	CTGCCCCGGGATTTGCG	363	236	conserved domain protein
MXAN_2359	CTGCTGCG	CTGCGAAA	617	614	CTGGCATGACGTCTGCA	352	-265	glycosyl transferase, group 2 family protein
MXAN_2359	CAGCTCAG	CTCAGCGG	485	482	CTGGCATGACGTCTGCA	352	-133	glycosyl transferase, group 2 family protein
MXAN_2359	CTGCAGTG	CTCCTCAT	416	404	CTGGCATGACGTCTGCA	352	-64	glycosyl transferase, group 2 family protein
MXAN_2359	CCGCGGCG	CGGCGAAG	373	370	CTGGCATGACGTCTGCA	352	-21	glycosyl transferase, group 2 family protein
MXAN_2359	CCGCGCAC	CGGCGCAC	264	257	CTGGCATGACGTCTGCA	352	88	glycosyl transferase, group 2 family protein
MXAN_2359	CCCCGGCG	CGGCGGCG	228	225	CTGGCATGACGTCTGCA	352	124	glycosyl transferase, group 2 family protein
MXAN_2359	CGGCGGCG	CGGCGCAC	225	222	CTGGCATGACGTCTGCA	352	127	glycosyl transferase, group 2 family protein
MXAN_2359	CTCCACCG	CACCGCAC	83	80	CTGGCATGACGTCTGCA	352	269	glycosyl transferase, group 2 family protein
MXAN_2362	CTCCAGCG	CAGCGGCG	343	340	GTGGCGGAGCGAATGCA	86	-257	glycosyl transferase, group 1 family protein
MXAN_2362	CTCCGCCG	CGCCGGGG	322	319	GTGGCGGAGCGAATGCA	86	-236	glycosyl transferase, group 1 family protein
MXAN_2363	ATGCGCTG	ATGCGGCG	500	492	CTGGCGCGCATCGTCCA	271	-229	glutaminyl-tRNA synthetase
MXAN_2363	CTGGGCTG	CTGCCCCG	417	412	CTGGCGCGCATCGTCCA	271	-146	glutaminyl-tRNA synthetase
MXAN_2363	CTCCGGCC	CCCCGCGG	385	379	CTGGCGCGCATCGTCCA	271	-114	glutaminyl-tRNA synthetase
MXAN_2363	CGGCGCCG	CTCCGAGG	249	241	CTGGCGCGCATCGTCCA	271	22	glutaminyl-tRNA synthetase
MXAN_2363	CCGAGGAG	GTCCGCCG	239	229	CTGGCGCGCATCGTCCA	271	32	glutaminyl-tRNA synthetase
MXAN_2364	CTCCTGGG	CTGGGCAG	108	105	GTGGCATGGGTGCTGGT	14	-94	beta-lactamase
MXAN_2364	CTCCTGGG	CTGGGCAG	81	78	GTGGCATGGGTGCTGGT	14	-67	beta-lactamase
MXAN_2373	CGCCGCTG	CTGCGGGC	603	598	CGGGGATGACGCTTGCG	304	-299	M38 (beta-aspartyl dipeptidase) family protein
MXAN_2373	CTGCGGGC	CCGCGCTG	598	591	CGGGGATGACGCTTGCG	304	-294	M38 (beta-aspartyl dipeptidase) family protein
MXAN_2373	CTGCGGGA	CTGAGCGG	544	535	CGGGGATGACGCTTGCG	304	-240	M38 (beta-aspartyl dipeptidase) family protein
MXAN_2373	CCGCGCCG	CGCCGAAG	467	464	CGGGGATGACGCTTGCG	304	-163	M38 (beta-aspartyl dipeptidase) family protein
MXAN_2373	CCCCGGTG	GTGCGGAC	384	379	CGGGGATGACGCTTGCG	304	-80	M38 (beta-aspartyl dipeptidase) family protein
MXAN_2373	CTCCGGGA	CCGCGCTG	272	261	CGGGGATGACGCTTGCG	304	32	M38 (beta-aspartyl dipeptidase) family protein
MXAN_2373	CCGCGCTG	CTGCTCAC	261	256	CGGGGATGACGCTTGCG	304	43	M38 (beta-aspartyl dipeptidase) family protein
MXAN_2373	CCCAGGAG	CGGCGGCG	124	113	CGGGGATGACGCTTGCG	304	180	M38 (beta-aspartyl dipeptidase) family protein
MXAN_2385	CTGCGTCG	ATGCGGGG	376	367	CTGGTACGCGGGTTGCT	122	-254	periplasmic glucans biosynthesis protein MdoG
MXAN_2385	CTGCTGCG	CTGCGCCT	15	12	CTGGTACGCGGGTTGCT	122	107	periplasmic glucans biosynthesis protein MdoG
MXAN_2387	CACCGCCG	CCGGGCAG	370	365	GTTACACGACGTTTGCT	92	-278	hypothetical protein
MXAN_2387	CCGGGCAG	CTGCGAAG	365	356	GTTACACGACGTTTGCT	92	-273	hypothetical protein
MXAN_2387	TTCCGCTG	CTGCGCCA	286	281	GTTACACGACGTTTGCT	92	-194	hypothetical protein
MXAN_2388	CTGCCCAC	CTGCGGGC	342	330	GTGGAAGGCGTCCTGCT	187	-155	UvrABC system, A protein
MXAN_2388	CTGCTGCG	CTGCGCAC	207	204	GTGGAAGGCGTCCTGCT	187	-20	UvrABC system, A protein
MXAN_2388	CTGCGGGT	GTGCGCTG	144	138	GTGGAAGGCGTCCTGCT	187	43	UvrABC system, A protein
MXAN_2388	CGCCTGAG	CTGAGCGG	124	121	GTGGAAGGCGTCCTGCT	187	63	UvrABC system, A protein
MXAN_2388	CTGAGCGG	CTCCGGGC	121	111	GTGGAAGGCGTCCTGCT	187	66	UvrABC system, A protein
MXAN_2388	CTCCGGGC	CTCCGGGT	111	104	GTGGAAGGCGTCCTGCT	187	76	UvrABC system, A protein
MXAN_2403	CGTCGCAG	CGCAGCAG	148	145	GTGGCGCGGACCATTCT	13	-135	sodium:dicarboxylate symporter family protein
MXAN_2403	CGCAGCAG	CGGCGGAA	145	136	GTGGCGCGGACCATTCT	13	-132	sodium:dicarboxylate symporter family protein
MXAN_2403	CTCCTCCG	CTCCGGCG	30	27	GTGGCGCGGACCATTCT	13	-17	sodium:dicarboxylate symporter family protein
MXAN_2412	CCGCGCCG	CGCCGCCG	255	252	CTGGCCCTGATGTTGCT	97	-158	hypothetical protein
MXAN_2412	GTCCGGCG	CGACGCAG	228	220	CTGGCCCTGATGTTGCT	97	-131	hypothetical protein
MXAN_2412	CTTCGGCG	CGGCGGAC	86	83	CTGGCCCTGATGTTGCT	97	11	hypothetical protein
MXAN_2424	CTCGCGAG	CTGCTCAT	319	309	CTGGCATCGAACCTGTT	31	-288	EAL domain protein
MXAN_2447	CCGCGGAG	CTGCCCCG	727	718	CTGGTGCGCACGCTGCT	474	-253	FliP/MopC/SpaP family protein
MXAN_2447	CTGCCCCG	CTCCGGCA	718	709	CTGGTGCGCACGCTGCT	474	-244	FliP/MopC/SpaP family protein
MXAN_2447	CTCCGGCA	CTGCGGTT	709	700	CTGGTGCGCACGCTGCT	474	-235	FliP/MopC/SpaP family protein
MXAN_2447	CCGCTGAG	CTGAGAAG	667	664	CTGGTGCGCACGCTGCT	474	-193	FliP/MopC/SpaP family protein
MXAN_2447	CTCGCGAG	CCGCGAAG	592	583	CTGGTGCGCACGCTGCT	474	-118	FliP/MopC/SpaP family protein
MXAN_2447	CCGCGAAG	GCCCGGAG	583	572	CTGGTGCGCACGCTGCT	474	-109	FliP/MopC/SpaP family protein
MXAN_2447	GCCCGGAG	CGGCGCGG	572	564	CTGGTGCGCACGCTGCT	474	-98	FliP/MopC/SpaP family protein
MXAN_2447	CAGCGCCG	CGCCGCAG	359	356	CTGGTGCGCACGCTGCT	474	115	FliP/MopC/SpaP family protein
MXAN_2447	ATGTGGAG	CGGTGGAG	268	259	CTGGTGCGCACGCTGCT	474	206	FliP/MopC/SpaP family protein
MXAN_2447	GCGCGCAG	GCCCGCAG	244	235	CTGGTGCGCACGCTGCT	474	230	FliP/MopC/SpaP family protein
MXAN_2469	CTGCCGCG	CCGCGCTG	119	116	GCGGCACGGCGGTTCCT	-18	-137	hypothetical protein
MXAN_2486	CAGCGCTG	CTGCCGCG	120	115	GTGGGGCGACGAGTGCA	-177	-297	hypothetical protein
MXAN_2486	CTGCCGCG	GTCCGCAG	115	103	GTGGGGCGACGAGTGCA	-177	-292	hypothetical protein
MXAN_2494	CTCCGGGG	CTACGCAC	253	244	CTGGCACGTGGCGCGCG	55	-198	glyoxalase family protein
MXAN_2494	CTTCGCAC	CTGGCGAG	144	137	CTGGCACGTGGCGCGCG	55	-89	glyoxalase family protein
MXAN_2494	CTGAGGTG	GTCCGTAG	75	68	CTGGCACGTGGCGCGCG	55	-20	glyoxalase family protein
MXAN_2515	CACCGCCG	CGCCGCTG	287	284	ATGGCACCTGGCTTGCT	18	-269	general secretion pathway protein C
MXAN_2515	CGCCGCTG	CTGCTCCG	284	279	ATGGCACCTGGCTTGCT	18	-266	general secretion pathway protein C
MXAN_2515	CTGCTCCG	CTCCGCGT	279	276	ATGGCACCTGGCTTGCT	18	-261	general secretion pathway protein C
MXAN_2529	AGGCGCAG	CAGGGCAG	86	81	GTGGCGGTGCCGTTGCT	91	5	conserved hypothetical protein
MXAN_2529	CGCCGAAG	CGGCAGAG	59	50	GTGGCGGTGCCGTTGCT	91	32	conserved hypothetical protein
MXAN_2547	GTCCGCTG	CGCTGGAG	703	700	TCGGCAATCTCCTTGCG	408	-295	conserved hypothetical protein TIGR00149
MXAN_2547	AGCCGGAG	CTCCTCCG	626	615	TCGGCAATCTCCTTGCG	408	-218	conserved hypothetical protein TIGR00149
MXAN_2547	TTGCGGAT	ATGCGCCG	428	422	TCGGCAATCTCCTTGCG	408	-20	conserved hypothetical protein TIGR00149
MXAN_2547	CTGCTCAC	CTCGGCAT	300	288	TCGGCAATCTCCTTGCG	408	108	conserved hypothetical protein TIGR00149
MXAN_2547	CTCGGCAT	CGGCGAAG	288	277	TCGGCAATCTCCTTGCG	408	120	conserved hypothetical protein TIGR00149
MXAN_2547	CCGCGCTG	CTGGGCAT	161	156	TCGGCAATCTCCTTGCG	408	247	conserved hypothetical protein TIGR00149
MXAN_2594	CTCCAGAG	CGCCGCAC	65	55	ATGGAATACGTCCTGCA	-194	-259	hypothetical protein
MXAN_2595	ATGCCGAG	GTGCGGCG	345	338	GTGGCATGCCGAGTGCG	318	-27	hypothetical protein
MXAN_2595	GTGCGGCG	CGGCGCAA	338	335	GTGGCATGCCGAGTGCG	318	-20	hypothetical protein
MXAN_2604	CTCCGGCG	CGGCGGGG	93	90	GCGGTTCGGCCATTGCA	127	34	hypothetical protein
MXAN_2604	CGGCGGGG	CGGTGGAG	90	82	GCGGTTCGGCCATTGCA	127	37	hypothetical protein
MXAN_2607	GTGCGCAT	CTCCACGG	475	467	ATGGAGCGGCTCTTCCA	362	-113	proton/peptide symporter family protein
MXAN_2607	CGGCGGAG	CGGAGGAG	453	450	ATGGAGCGGCTCTTCCA	362	-91	proton/peptide symporter family protein
MXAN_2607	CTCAGCCG	CGCCGCAT	325	319	ATGGAGCGGCTCTTCCA	362	37	proton/peptide symporter family protein
MXAN_2607	CAGGGGAG	GTACGCAG	270	261	ATGGAGCGGCTCTTCCA	362	92	proton/peptide symporter family protein
MXAN_2607	CCGCTCAG	CTCAGGTG	92	89	ATGGAGCGGCTCTTCCA	362	270	proton/peptide symporter family protein
MXAN_2607	CTCAGGTG	CTCCTGGG	89	79	ATGGAGCGGCTCTTCCA	362	273	proton/peptide symporter family protein
MXAN_2607	CTCCTGGG	CTGGGCAC	79	76	ATGGAGCGGCTCTTCCA	362	283	proton/peptide symporter family protein
MXAN_2613	GTCCGGAC	CGGCGGTG	283	276	GCGGTACGGCGCGTGCA	-1	-284	Ser/Thr protein phosphatase family protein
MXAN_2616	GGCCGCAG	CTCCTGGG	329	320	CTGGCGCGCTTCTTCCA	216	-113	hypothetical protein
MXAN_2616	CCCGGGAG	CGGCGCGG	141	130	CTGGCGCGCTTCTTCCA	216	75	hypothetical protein
MXAN_2624	CCGCGCAT	GTCCGCGG	265	257	TCGGCATGACAATTGCC	79	-186	putative lipoprotein
MXAN_2658	CACCGCCG	CGCCGGAC	404	401	CTGCCACCGGAGTCGCT	406	2	type II/IV secretion system protein
MXAN_2658	CTTCGCCG	CCGCGCAC	380	375	CTGCCACCGGAGTCGCT	406	26	type II/IV secretion system protein
MXAN_2658	CCGCGCAC	CGGCCGAG	375	368	CTGCCACCGGAGTCGCT	406	31	type II/IV secretion system protein
MXAN_2658	CCGCGGCG	TCGCGGAG	263	251	CTGCCACCGGAGTCGCT	406	143	type II/IV secretion system protein
MXAN_2688	CTCGGCAA	CTCCGCGA	542	533	CTGGCCAGGCACTTGCT	255	-287	conserved hypothetical protein
MXAN_2688	CGCCGCAA	CTGCCCAG	430	420	CTGGCCAGGCACTTGCT	255	-175	conserved hypothetical protein
MXAN_2688	GCGCGCAG	CAGCGCTG	183	178	CTGGCCAGGCACTTGCT	255	72	conserved hypothetical protein
MXAN_2688	CAGCGCTG	CTGTGCGG	178	173	CTGGCCAGGCACTTGCT	255	77	conserved hypothetical protein
MXAN_2698	CTCCAGCG	CAGCGCAG	741	738	TCGGCACCGACGATGCT	474	-267	enoyl-CoA hydratase/isomerase family protein
MXAN_2698	CTCTGGCG	CGGCGGTG	672	664	TCGGCACCGACGATGCT	474	-198	enoyl-CoA hydratase/isomerase family protein
MXAN_2698	CTGGGGCG	CGCCGCGG	438	432	TCGGCACCGACGATGCT	474	36	enoyl-CoA hydratase/isomerase family protein
MXAN_2698	CTCCGCGC	CCCCGGTG	375	368	TCGGCACCGACGATGCT	474	99	enoyl-CoA hydratase/isomerase family protein
MXAN_2698	CCCCGGTG	CGGTGCAG	368	365	TCGGCACCGACGATGCT	474	106	enoyl-CoA hydratase/isomerase family protein
MXAN_2698	CGGCCGAG	CCGAGCAG	275	272	TCGGCACCGACGATGCT	474	199	enoyl-CoA hydratase/isomerase family protein
MXAN_2698	CGGCGAAG	CTCTGGAA	235	224	TCGGCACCGACGATGCT	474	239	enoyl-CoA hydratase/isomerase family protein
MXAN_2702	CGGCGCCG	CGCCGCAG	412	409	GCGGCATGGGGCTTGAT	168	-244	cyclic nucleotide-binding domain protein
MXAN_2702	CAGCGGCG	CGGCGAAG	343	340	GCGGCATGGGGCTTGAT	168	-175	cyclic nucleotide-binding domain protein
MXAN_2702	CCGCGCCG	CGCCGGTG	99	96	GCGGCATGGGGCTTGAT	168	69	cyclic nucleotide-binding domain protein
MXAN_2702	CACCGGTG	GTGCGCAC	64	59	GCGGCATGGGGCTTGAT	168	104	cyclic nucleotide-binding domain protein
MXAN_2735	CCGCGAAG	CTGCCGCG	424	414	ATGACACCGTGCTCGCA	193	-231	methyl-accepting chemotaxis protein
MXAN_2735	CTGCCGCG	CCGCGCCG	414	411	ATGACACCGTGCTCGCA	193	-221	methyl-accepting chemotaxis protein
MXAN_2752	CCGCGCAG	TGGCGGAG	303	291	CTGGCGGAGGAGATGCT	260	-43	hypothetical protein
MXAN_2752	TGGCGGAG	CGGAGGAG	291	288	CTGGCGGAGGAGATGCT	260	-31	hypothetical protein
MXAN_2777	CTCCGGCT	CTGCGCGT	197	191	CTTGCACGGCCGTTACC	49	-148	tonB domain protein
MXAN_2777	CTGCGCGT	ACCCGCAG	191	181	CTTGCACGGCCGTTACC	49	-142	tonB domain protein
MXAN_2777	ACCCGCAG	CGCAGCAG	181	178	CTTGCACGGCCGTTACC	49	-132	tonB domain protein
MXAN_2777	CACGGCAG	CAGCCCAG	83	78	CTTGCACGGCCGTTACC	49	-34	tonB domain protein
MXAN_2777	CAGCCCAG	CTCCGCCG	78	68	CTTGCACGGCCGTTACC	49	-29	tonB domain protein
MXAN_2777	CTCCGCCG	CGCCGGTG	68	65	CTTGCACGGCCGTTACC	49	-19	tonB domain protein
MXAN_2783	CCCCGCCG	CTGCCCGG	94	84	TTGGCATGTCCTTCGCT	29	-65	putative permease
MXAN_2783	CTGCCCGG	CGGCGGGG	84	75	TTGGCATGTCCTTCGCT	29	-55	putative permease
MXAN_2814	GTCCGCCG	CGCCGCGG	67	64	GTGGCGCACTGCTCGCG	195	128	putative N-acetylmuramoyl-L-alanine amidase
MXAN_2814	GTCCGGCG	CTCCGGAC	45	33	GTGGCGCACTGCTCGCG	195	150	putative N-acetylmuramoyl-L-alanine amidase
MXAN_2872	CTCCGGCC	CAGCGCCG	248	241	CCGGTACAGCCCCTGCT	269	21	monooxygenase, flavin-binding family
MXAN_2875	CTCGGGCG	TGCCGGAG	592	582	GGGGCATGATGATGGCT	300	-292	putative membrane protein
MXAN_2875	TTGCGCGG	CGGCGCGG	369	364	GGGGCATGATGATGGCT	300	-69	putative membrane protein
MXAN_2875	CTCGGGTG	CTGGGGAT	279	268	GGGGCATGATGATGGCT	300	21	putative membrane protein
MXAN_2875	CGCCTCAG	CTCAGGCG	151	148	GGGGCATGATGATGGCT	300	149	putative membrane protein
MXAN_2875	CTGCTGCG	CTGCGCCT	115	112	GGGGCATGATGATGGCT	300	185	putative membrane protein
MXAN_2875	CTGCGCCT	CTGCGCTA	112	106	GGGGCATGATGATGGCT	300	188	putative membrane protein
MXAN_2879	CTCCCGGG	CTCGGCGG	298	290	GTGGCAGGCTGCACGCA	45	-253	putative xylulokinase
MXAN_2879	CTCGGCCG	CGCCGCGG	47	41	GTGGCAGGCTGCACGCA	45	-2	putative xylulokinase
MXAN_2907	CGCCGGTG	CGGTGCAG	657	654	AAGGCATAGCCATTGCC	362	-295	CDP-diacylglycerol--serine O-phosphatidyltransferase
MXAN_2907	CCGCGTAG	CTGCCGGG	492	481	AAGGCATAGCCATTGCC	362	-130	CDP-diacylglycerol--serine O-phosphatidyltransferase
MXAN_2907	CTGCCGGG	ATGCCCAG	481	469	AAGGCATAGCCATTGCC	362	-119	CDP-diacylglycerol--serine O-phosphatidyltransferase
MXAN_2907	GTGCGGCG	CGGCGGAT	325	322	AAGGCATAGCCATTGCC	362	37	CDP-diacylglycerol--serine O-phosphatidyltransferase
MXAN_2907	CGTCGGAG	AGCCGGAG	296	290	AAGGCATAGCCATTGCC	362	66	CDP-diacylglycerol--serine O-phosphatidyltransferase
MXAN_2907	CACCACAG	AGGCGGAG	264	258	AAGGCATAGCCATTGCC	362	98	CDP-diacylglycerol--serine O-phosphatidyltransferase
MXAN_2907	AGGCGGAG	CTGAACAG	258	250	AAGGCATAGCCATTGCC	362	104	CDP-diacylglycerol--serine O-phosphatidyltransferase
MXAN_2907	CTCCGCGT	CGCCGGAG	202	193	AAGGCATAGCCATTGCC	362	160	CDP-diacylglycerol--serine O-phosphatidyltransferase
MXAN_2907	CGCCGGAG	CCGCGCCG	193	181	AAGGCATAGCCATTGCC	362	169	CDP-diacylglycerol--serine O-phosphatidyltransferase
MXAN_2907	CCGCGCCG	CGCCGGAG	181	178	AAGGCATAGCCATTGCC	362	181	CDP-diacylglycerol--serine O-phosphatidyltransferase
MXAN_2907	CACCGCCG	CAACGCAG	76	64	AAGGCATAGCCATTGCC	362	286	CDP-diacylglycerol--serine O-phosphatidyltransferase
MXAN_2914	AGGCGCAG	CGCAGGAG	545	542	ATGGCGCGCGACCTGCG	5' asgB 469	-76	phosphoribosylaminoimidazolecarboxamide formyltransferase/IMP cyclohydrolase
MXAN_2914	CGCAGGAG	CGCCGCCG	542	534	ATGGCGCGCGACCTGCG	5' asgB 469	-73	phosphoribosylaminoimidazolecarboxamide formyltransferase/IMP cyclohydrolase
MXAN_2922	TTCCCCAG	CCCCGCAG	246	237	AGGGCGCGAGTCTTGCA	26	-220	bacterial sugar transferase
MXAN_2922	CGCCACAG	CACAGGAG	18	15	AGGGCGCGAGTCTTGCA	26	8	bacterial sugar transferase
MXAN_2924	CAGCGCCG	CGCCGCCG	358	355	GTGGCGCCGGTCGTGCG	61	-297	general secretory system II protein E, N-terminal domain protein
MXAN_2924	CGCCGCCG	CGCCGGCG	355	352	GTGGCGCCGGTCGTGCG	61	-294	general secretory system II protein E, N-terminal domain protein
MXAN_2924	GTGAGCAG	CAGCGCGG	339	334	GTGGCGCCGGTCGTGCG	61	-278	general secretory system II protein E, N-terminal domain protein
MXAN_2936	CTACGCCG	CCGCCCAG	421	416	CCGGCCCGGGCCTTGCG	201	-220	putative lipoprotein
MXAN_2936	CAGCGCTG	CTGAGCCG	312	307	CCGGCCCGGGCCTTGCG	201	-111	putative lipoprotein
MXAN_2936	GTCCCCAG	TTGCGCCG	18	8	CCGGCCCGGGCCTTGCG	201	183	putative lipoprotein
MXAN_2947	CAGCGCGG	CGGTGGAG	392	387	ATGGCACGGGGGCTGCC	153	-239	isochorismatase family protein
MXAN_2947	CGGTGGAG	CTTCGCCG	387	377	ATGGCACGGGGGCTGCC	153	-234	isochorismatase family protein
MXAN_2947	AGCCGGAG	CTTCGCCG	333	325	ATGGCACGGGGGCTGCC	153	-180	isochorismatase family protein
MXAN_2947	CTGCTGCG	CTGCGGCT	286	283	ATGGCACGGGGGCTGCC	153	-133	isochorismatase family protein
MXAN_2947	CTGCTGAG	CTGAGCGG	203	200	ATGGCACGGGGGCTGCC	153	-50	isochorismatase family protein
MXAN_2952	CGGCTCAG	CTGCCGAA	481	470	GTGGCAACCCGTTCGCG	251	-230	conserved hypothetical protein
MXAN_2952	CTGCGCGC	CCCCGGCG	66	59	GTGGCAACCCGTTCGCG	251	185	conserved hypothetical protein
MXAN_2955	ATGGGGAG	ATGCGGTG	329	317	GTGGGATACGTGGTGCA	229	-100	putative GTP cyclohydrolase I
MXAN_2955	ATCCGGAC	CGGGGCAG	216	209	GTGGGATACGTGGTGCA	229	13	putative GTP cyclohydrolase I
MXAN_2955	CGGGGCAG	CTCGGCAT	209	197	GTGGGATACGTGGTGCA	229	20	putative GTP cyclohydrolase I
MXAN_2955	GTCCCGAG	CGCCGCAA	64	54	GTGGGATACGTGGTGCA	229	165	putative GTP cyclohydrolase I
MXAN_2955	CGCCGCAA	CCCCGCCG	54	43	GTGGGATACGTGGTGCA	229	175	putative GTP cyclohydrolase I
MXAN_2955	CCCCGCCG	CGCCGCTG	43	40	GTGGGATACGTGGTGCA	229	186	putative GTP cyclohydrolase I
MXAN_2955	CGCCGCTG	CCCCGCCG	40	28	GTGGGATACGTGGTGCA	229	189	putative GTP cyclohydrolase I
MXAN_2955	CCCCGCCG	CGCCGCTG	28	25	GTGGGATACGTGGTGCA	229	201	putative GTP cyclohydrolase I
MXAN_2969	CACCGCTG	CTGCCGCG	361	350	AGGGCCGGCTTGTTGCT	370	9	acyl-CoA dehydrogenase
MXAN_2969	CTCCGGAG	GTGCGGAC	197	190	AGGGCCGGCTTGTTGCT	370	173	acyl-CoA dehydrogenase
MXAN_2972	CTCCGGGG	CTCCGCTT	304	295	GTGTCACTCCCCGTGCA	39	-265	hypothetical protein
MXAN_2972	CCGCGGCG	CGGCGGAA	143	140	GTGTCACTCCCCGTGCA	39	-104	hypothetical protein
MXAN_2972	CTCCGGCG	CGGCGGCG	91	88	GTGTCACTCCCCGTGCA	39	-52	hypothetical protein
MXAN_2972	CTGCTCCG	CTCCGGCT	37	34	GTGTCACTCCCCGTGCA	39	2	hypothetical protein
MXAN_2972	CTCCGGCT	CTGCGCGC	34	23	GTGTCACTCCCCGTGCA	39	5	hypothetical protein
MXAN_2984	CGACGGAG	CGGAGGAG	192	189	TTGGAGCGGCTCCTGCG	-19	-211	DHH family/DHHA1 domain protein
MXAN_2984	CTACGCAC	CTGCTGAG	74	64	TTGGAGCGGCTCCTGCG	-19	-93	DHH family/DHHA1 domain protein
MXAN_3002	CCGCTGAG	CTGAGCGG	122	119	GCGGCAGGAAAAATGCA	78	-44	putative DNA protecting protein DprA/DNA topoisomerase I
MXAN_3002	CTGAGCGG	CGGCGCGG	119	114	GCGGCAGGAAAAATGCA	78	-41	putative DNA protecting protein DprA/DNA topoisomerase I
MXAN_3002	CGGCGCGG	CGCGGCAG	114	111	GCGGCAGGAAAAATGCA	78	-36	putative DNA protecting protein DprA/DNA topoisomerase I
MXAN_3026	CGGCGGTG	CGCCGGAG	308	299	CAGGCACGCGTATTGGT	15	-293	O-antigen polymerase family protein
MXAN_3026	CGCCGGAG	ATGCGGAG	299	287	CAGGCACGCGTATTGGT	15	-284	O-antigen polymerase family protein
MXAN_3026	ATGCGGAG	CTGCGCCG	287	279	CAGGCACGCGTATTGGT	15	-272	O-antigen polymerase family protein
MXAN_3032	TTCCGGCG	CGGCGGGG	34	31	ATGGCCCAGGGGCTGCC	95	61	methylenetetrahydrofolate dehydrogenase/methenyltetrahydrofolate cyclohydrolase
MXAN_3032	CGGCGGGG	CGGGGGAG	31	28	ATGGCCCAGGGGCTGCC	95	64	methylenetetrahydrofolate dehydrogenase/methenyltetrahydrofolate cyclohydrolase
MXAN_3033	CTGCGCTT	GAGCGGAG	362	353	GGGGCATGGATGTCGCA	97	-265	methyltransferase, UbiE/COQ5 family
MXAN_3033	GAGCGGAG	CTGCGCTA	353	344	GGGGCATGGATGTCGCA	97	-256	methyltransferase, UbiE/COQ5 family
MXAN_3033	CTGCGCTA	CTACTGAG	344	339	GGGGCATGGATGTCGCA	97	-247	methyltransferase, UbiE/COQ5 family
MXAN_3033	CTACTGAG	GAGCGCAG	339	328	GGGGCATGGATGTCGCA	97	-242	methyltransferase, UbiE/COQ5 family
MXAN_3033	CTCCGTAC	CTGCGCCA	236	224	GGGGCATGGATGTCGCA	97	-139	methyltransferase, UbiE/COQ5 family
MXAN_3033	CTGCGCCA	CTCTGCAA	224	215	GGGGCATGGATGTCGCA	97	-127	methyltransferase, UbiE/COQ5 family
MXAN_3052	CTCCCGAA	CGCGGCAG	223	215	CTGGCACGCCCCCTGCT	48	-175	hypothetical protein
MXAN_3097	CTGCGCAC	CCGTGGAG	672	662	GTGGCAAGTACATGGCC	381	-291	cyclic nucleotide-binding domain protein
MXAN_3097	CTGAACAG	CGGCGAAG	545	533	GTGGCAAGTACATGGCC	381	-164	cyclic nucleotide-binding domain protein
MXAN_3097	CACCGCCG	CGCCGGGG	439	436	GTGGCAAGTACATGGCC	381	-58	cyclic nucleotide-binding domain protein
MXAN_3097	ATGCCGAG	CGCCGCCG	368	358	GTGGCAAGTACATGGCC	381	13	cyclic nucleotide-binding domain protein
MXAN_3097	CGCCGCCG	CGCCGCCG	358	355	GTGGCAAGTACATGGCC	381	23	cyclic nucleotide-binding domain protein
MXAN_3113	CACCGGAG	AGGCGGAG	337	331	CTGGCCTGCTCCTTGCC	70	-267	hypothetical protein
MXAN_3113	CTCTGCAT	ATCGGGAG	229	223	CTGGCCTGCTCCTTGCC	70	-159	hypothetical protein
MXAN_3128	CGCCGCCG	CGCCGGAG	341	338	CTGGCACGCAGGCTTCA	126	-215	hypothetical protein
MXAN_3128	CTGCCGAT	ATGCCGAG	49	43	CTGGCACGCAGGCTTCA	126	77	hypothetical protein
MXAN_3128	ATGCCGAG	CCGAGGAG	43	40	CTGGCACGCAGGCTTCA	126	83	hypothetical protein
MXAN_3129	CGGCGCCG	CGCCGCAC	266	263	GTGGCAGGCTGCGTGCG	40	-226	peptidase, S9A (prolyl oligopeptidase) family
MXAN_3129	CGCCGCAC	CCGCGGAG	263	255	GTGGCAGGCTGCGTGCG	40	-223	peptidase, S9A (prolyl oligopeptidase) family
MXAN_3129	CCCCGGCG	CGGCGGTG	97	94	GTGGCAGGCTGCGTGCG	40	-57	peptidase, S9A (prolyl oligopeptidase) family
MXAN_3149	CCGCCCAG	CCCAGCAG	315	312	CTGGCACTGACTGTGCA	23	-292	peptidase, M6 (immune inhibitor A) family
MXAN_3149	CTGCGCCG	CGCCGCAC	259	256	CTGGCACTGACTGTGCA	23	-236	peptidase, M6 (immune inhibitor A) family
MXAN_3149	CGCCGCAC	CTGGGCAG	256	249	CTGGCACTGACTGTGCA	23	-233	peptidase, M6 (immune inhibitor A) family
MXAN_3149	GTGGGCAG	TTGCGCGG	139	127	CTGGCACTGACTGTGCA	23	-116	peptidase, M6 (immune inhibitor A) family
MXAN_3149	CTGTGCAG	CAGCTCAG	45	40	CTGGCACTGACTGTGCA	23	-22	peptidase, M6 (immune inhibitor A) family
MXAN_3154	CTCCGGCA	CAGCCCAG	342	336	AGGGCCCGGGTGGTGCA	154	-188	naphthoate synthase
MXAN_3154	CTGCGCGT	CGGTGCAG	290	282	AGGGCCCGGGTGGTGCA	154	-136	naphthoate synthase
MXAN_3154	CAACGGAG	CTCCGGCC	149	139	AGGGCCCGGGTGGTGCA	154	5	naphthoate synthase
MXAN_3159	CTTCGCCG	CCGCGAAG	391	386	GCGGCCCGGCTGCTGCT	160	-231	hypothetical protein
MXAN_3159	CTGCTCCG	CTCCGCAC	180	177	GCGGCCCGGCTGCTGCT	160	-20	hypothetical protein
MXAN_3167	CCGCTGAG	CTGAGCAA	327	324	CTGGGTCAGCTCTTGCT	257	-70	hypothetical protein
MXAN_3167	CTGAGCAA	CTGCGGCT	324	316	CTGGGTCAGCTCTTGCT	257	-67	hypothetical protein
MXAN_3167	CTGCGGCT	TTCTGGAG	316	309	CTGGGTCAGCTCTTGCT	257	-59	hypothetical protein
MXAN_3175	CCCCGCTG	CTGGGGAG	243	238	CTGGCTGGCTCGCTGCT	-25	-268	hypothetical protein
MXAN_3175	CTTCGCCG	CGCCGCGG	96	93	CTGGCTGGCTCGCTGCT	-25	-121	hypothetical protein
MXAN_3192	CGGCGGAG	ATCGGGAG	431	423	GTGGCGTGCGGGTGGCA	159	-272	chaperone protein DnaK
MXAN_3192	ATCGGGAG	GAGCGGAG	423	416	GTGGCGTGCGGGTGGCA	159	-264	chaperone protein DnaK
MXAN_3192	CTCCGAAG	TTGCGCCG	385	376	GTGGCGTGCGGGTGGCA	159	-226	chaperone protein DnaK
MXAN_3192	TTGCGCCG	CGCCGGTG	376	373	GTGGCGTGCGGGTGGCA	159	-217	chaperone protein DnaK
MXAN_3192	CTGCGCAC	CTGCGCTA	149	142	GTGGCGTGCGGGTGGCA	159	10	chaperone protein DnaK
MXAN_3192	CTGCGCTA	CTACGCAG	142	137	GTGGCGTGCGGGTGGCA	159	17	chaperone protein DnaK
MXAN_3192	CTACGCAG	CAGCGGGG	137	132	GTGGCGTGCGGGTGGCA	159	22	chaperone protein DnaK
MXAN_3197	CTTCGCGG	CGGCGAAG	635	630	GTGGACCGGCTGGTGCG	359	-276	hypothetical protein
MXAN_3197	CCGCGCTG	CTGCTGGG	603	598	GTGGACCGGCTGGTGCG	359	-244	hypothetical protein
MXAN_3197	CGGCGGTG	AGGCGGAG	522	510	GTGGACCGGCTGGTGCG	359	-163	hypothetical protein
MXAN_3202	TTCCGGAG	GAGCGCAG	286	281	GTTGCACGCGGCTTGCC	112	-174	serine/threonine protein kinase
MXAN_3202	GAGCGCAG	CAGCGGCG	281	276	GTTGCACGCGGCTTGCC	112	-169	serine/threonine protein kinase
MXAN_3202	CTCCTGCG	CTGCGGCG	61	58	GTTGCACGCGGCTTGCC	112	51	serine/threonine protein kinase
MXAN_3202	CTGCGGCG	CGGCGCTG	58	55	GTTGCACGCGGCTTGCC	112	54	serine/threonine protein kinase
MXAN_3224	CGCCGGCG	CGGCGCAC	296	293	CTGGCACGCGTCTTGGA	35	-261	hypothetical protein
MXAN_3225	CTGCTAAG	CGCCGCCG	83	71	GTGGCACACGCGCTGCT	63	-20	polysaccharide biosynthesis/export protein
MXAN_3225	CGCCGCCG	CGCCGGAA	71	68	GTGGCACACGCGCTGCT	63	-8	polysaccharide biosynthesis/export protein
MXAN_3238	CTCGGCGG	CTCCTGAC	352	343	GTGCCACGACGACTGCA	86	-266	acyltransferase family protein
MXAN_3238	CGGCTGAG	CTGAGGGG	250	247	GTGCCACGACGACTGCA	86	-164	acyltransferase family protein
MXAN_3259	CGCCGGGG	CTCCGGGG	309	299	CTGGCACCTCCCCTGCA	167	-142	polysaccharide deacetylase family protein
MXAN_3259	CTCCGGGG	CCACGGAG	299	289	CTGGCACCTCCCCTGCA	167	-132	polysaccharide deacetylase family protein
MXAN_3259	CAGCGGAT	CCGCGCGG	154	146	CTGGCACCTCCCCTGCA	167	13	polysaccharide deacetylase family protein
MXAN_3259	CGGCGGCG	CGGCGGCG	92	89	CTGGCACCTCCCCTGCA	167	75	polysaccharide deacetylase family protein
MXAN_3259	CGGCGGCG	CGGCGGGG	89	86	CTGGCACCTCCCCTGCA	167	78	polysaccharide deacetylase family protein
MXAN_3272	CTCAGGTG	AGGCGCAG	711	702	CTGGCGCAGCGGGTGCC	454	-257	putative serine/threonine protein kinase
MXAN_3272	AGGCGCAG	CGCAGCAG	702	699	CTGGCGCAGCGGGTGCC	454	-248	putative serine/threonine protein kinase
MXAN_3272	CGCAGCAG	CGGCGGAG	699	687	CTGGCGCAGCGGGTGCC	454	-245	putative serine/threonine protein kinase
MXAN_3272	GCGCGCAG	CGCAGCAG	582	579	CTGGCGCAGCGGGTGCC	454	-128	putative serine/threonine protein kinase
MXAN_3272	CTCTGGCG	TGGCGCAG	488	485	CTGGCGCAGCGGGTGCC	454	-34	putative serine/threonine protein kinase
MXAN_3272	CACCGCTG	CTGCCGCG	470	465	CTGGCGCAGCGGGTGCC	454	-16	putative serine/threonine protein kinase
MXAN_3298	CACCGGCG	CGGCGGCG	622	619	ATGGCCACGCCCGTGCT	391	-231	translation elongation factor Tu
MXAN_3298	CTGCGCAG	AGCCGCAG	231	225	ATGGCCACGCCCGTGCT	391	160	translation elongation factor Tu
MXAN_3327	CTCCCGCG	CCGCGCAG	206	203	GTGGCGGGCCTCGTGCC	59	-147	ribosomal protein L17
MXAN_3327	CTCACCAG	CTCCGGAG	25	15	GTGGCGGGCCTCGTGCC	59	34	ribosomal protein L17
MXAN_3358	CGCCGCAG	CAGCGCAG	190	185	TTGGCATTTCTGTTGCT	-100	-290	hypothetical protein
MXAN_3358	CTTCGGCG	CGGCGCGG	168	165	TTGGCATTTCTGTTGCT	-100	-268	hypothetical protein
MXAN_3376	CTCCGGCG	CGGCGGAT	431	428	GTGGGGCGCCGCTTGCT	219	-212	hypothetical protein
MXAN_3376	CGGCGGTG	GTGCGCAG	409	401	GTGGGGCGCCGCTTGCT	219	-190	hypothetical protein
MXAN_3376	GTGCGCAG	CCGCGGGG	401	392	GTGGGGCGCCGCTTGCT	219	-182	hypothetical protein
MXAN_3376	CACCCGAG	CACCTCAG	150	138	GTGGGGCGCCGCTTGCT	219	69	hypothetical protein
MXAN_3376	CACCTCAG	CTCAGCAG	138	135	GTGGGGCGCCGCTTGCT	219	81	hypothetical protein
MXAN_3376	CCCCGGAT	ATGAGCAG	69	63	GTGGGGCGCCGCTTGCT	219	150	hypothetical protein
MXAN_3376	CTCCTCTG	CTCTGGAT	50	47	GTGGGGCGCCGCTTGCT	219	169	hypothetical protein
MXAN_3396	TTGCGCAG	AGGCGCAG	95	89	GTTGCGCCTCCCTTGCA	29	-66	conserved hypothetical protein
MXAN_3415	CTGCGCAC	CGGCGCAA	286	279	CTGGCCTCGGGGTTGCT	164	-122	copper-translocating P-type ATPase
MXAN_3423	CTGCTCAA	CTCAACAG	244	241	TTGGCATCCCGGTAGCG	313	69	conserved hypothetical protein
MXAN_3423	CTGCGGCG	CTGCGCCT	226	217	TTGGCATCCCGGTAGCG	313	87	conserved hypothetical protein
MXAN_3427	CTCCTCAG	CCGGGGAG	234	225	TTGGCACGCCGGTTGTC	115	-119	mercury ion binding protein
MXAN_3427	GTACGCAG	CTGCGGGC	21	10	TTGGCACGCCGGTTGTC	115	94	mercury ion binding protein
MXAN_3436	CACCTCAG	CTCAGGCG	124	121	ATGTCGCGGGCGTTGCC	-172	-296	putative transcriptional regulator
MXAN_3436	CTGCGGGA	CTGCGCGT	94	86	ATGTCGCGGGCGTTGCC	-172	-266	putative transcriptional regulator
MXAN_3436	ATCCCGAG	CGGCGCAA	37	27	ATGTCGCGGGCGTTGCC	-172	-209	putative transcriptional regulator
MXAN_3466	CTCCAGCG	CTTCGCGG	672	660	TTGGCGAGCACGTTGCA	438	-234	aspartate kinase, monofunctional class
MXAN_3466	CTTCGCGG	ATCCGCTG	660	650	TTGGCGAGCACGTTGCA	438	-222	aspartate kinase, monofunctional class
MXAN_3466	ATGCGGAT	TGCCGGAG	491	484	TTGGCGAGCACGTTGCA	438	-53	aspartate kinase, monofunctional class
MXAN_3466	CAGCGGAG	CGGAGCAG	455	452	TTGGCGAGCACGTTGCA	438	-17	aspartate kinase, monofunctional class
MXAN_3466	TTGCGCTG	CGCTGGAG	377	374	TTGGCGAGCACGTTGCA	438	61	aspartate kinase, monofunctional class
MXAN_3466	CGCTGGAG	TCGCGCAG	374	365	TTGGCGAGCACGTTGCA	438	64	aspartate kinase, monofunctional class
MXAN_3466	CTCCGGCG	CGGCGGCG	289	286	TTGGCGAGCACGTTGCA	438	149	aspartate kinase, monofunctional class
MXAN_3469	CGCCGCCG	CGCCGGAG	390	387	GTGGCCAGGGATTTGGA	335	-55	glycosyl transferase, group 2 family protein
MXAN_3469	CTGCTGCG	CTGCGCGC	325	322	GTGGCCAGGGATTTGGA	335	10	glycosyl transferase, group 2 family protein
MXAN_3469	CTGCGCGC	CTGCTCGG	322	310	GTGGCCAGGGATTTGGA	335	13	glycosyl transferase, group 2 family protein
MXAN_3469	CTCGGCTG	TCGCGCAG	210	201	GTGGCCAGGGATTTGGA	335	125	glycosyl transferase, group 2 family protein
MXAN_3469	GTGCAGAG	CTCCGTGG	111	101	GTGGCCAGGGATTTGGA	335	224	glycosyl transferase, group 2 family protein
MXAN_3484	CTCCTGCG	CTGCGCGT	425	422	GTGGCATGGCCACTGAT	153	-272	glycosyl transferase, group 2
MXAN_3484	CGGCGGAG	CACCGCCG	374	362	GTGGCATGGCCACTGAT	153	-221	glycosyl transferase, group 2
MXAN_3484	TTCCTCAG	CTCAGGAT	296	293	GTGGCATGGCCACTGAT	153	-143	glycosyl transferase, group 2
MXAN_3484	CTGCACGG	CTCCGCAC	182	173	GTGGCATGGCCACTGAT	153	-29	glycosyl transferase, group 2
MXAN_3484	GTGCGGCG	CGGCGGGG	51	48	GTGGCATGGCCACTGAT	153	102	glycosyl transferase, group 2
MXAN_3484	GTCCGCCG	CGCCGCAT	35	32	GTGGCATGGCCACTGAT	153	118	glycosyl transferase, group 2
MXAN_3484	CGCCGCAT	CGCCCGAG	32	20	GTGGCATGGCCACTGAT	153	121	glycosyl transferase, group 2
MXAN_3488	CGCCGCCG	CGCCGGAG	236	233	ATGGTACGCGTGGTGGT	-60	-296	putative antibiotic biosynthesis protein
MXAN_3488	CGCCGGAG	CGGAGGAG	233	230	ATGGTACGCGTGGTGGT	-60	-293	putative antibiotic biosynthesis protein
MXAN_3488	CGGAGGAG	CTACGGCG	230	219	ATGGTACGCGTGGTGGT	-60	-290	putative antibiotic biosynthesis protein
MXAN_3488	CTACGGCG	CGGCGGTG	219	216	ATGGTACGCGTGGTGGT	-60	-279	putative antibiotic biosynthesis protein
MXAN_3489	CAGCGGGG	CGCCGGAG	306	294	ACGGCGCATCTTTTGCG	72	-234	conserved hypothetical protein
MXAN_3508	CTCCAGCG	CTCCGTCG	454	445	CTGGCCAGGAAGGTGCT	352	-102	GTP-binding protein LepA
MXAN_3508	CTCCTGCG	CTGCGTGG	403	400	CTGGCCAGGAAGGTGCT	352	-51	GTP-binding protein LepA
MXAN_3508	CTGCGCCG	CGCCGCAC	333	330	CTGGCCAGGAAGGTGCT	352	19	GTP-binding protein LepA
MXAN_3508	CGGCTGAG	CTGAGCGG	277	274	CTGGCCAGGAAGGTGCT	352	75	GTP-binding protein LepA
MXAN_3549	CTGCTCAT	CTCATGAG	599	596	GTGGCGCGGCTGGTGCC	366	-233	ribosomal protein L19
MXAN_3549	CTCATGAG	CCCCCGAG	596	588	GTGGCGCGGCTGGTGCC	366	-230	ribosomal protein L19
MXAN_3549	CCCTGCAG	GTCCGGCG	268	261	GTGGCGCGGCTGGTGCC	366	98	ribosomal protein L19
MXAN_3557	CCGCGCCG	CGCCGCAC	135	132	CTGGCACGTGAGCTGGA	-73	-208	hypothetical protein
MXAN_3557	CTGTGCCG	AAGCGCAG	103	94	CTGGCACGTGAGCTGGA	-73	-176	hypothetical protein
MXAN_3564	GTGCGCTG	CTGCGGGC	554	549	TTCGCACCTCCGTTGCC	366	-188	peptidase, M36 (fungalysin) family
MXAN_3564	CACAGCAG	CAGCGCAG	490	485	TTCGCACCTCCGTTGCC	366	-124	peptidase, M36 (fungalysin) family
MXAN_3564	CAGCGCAG	GTCCCCAG	485	475	TTCGCACCTCCGTTGCC	366	-119	peptidase, M36 (fungalysin) family
MXAN_3564	CTTCGCAC	CTCCGTTG	399	391	TTCGCACCTCCGTTGCC	366	-33	peptidase, M36 (fungalysin) family
MXAN_3564	CCGCGGTG	GTGCCCAG	313	308	TTCGCACCTCCGTTGCC	366	53	peptidase, M36 (fungalysin) family
MXAN_3564	CTCCCCAG	CTGCGCGT	262	250	TTCGCACCTCCGTTGCC	366	104	peptidase, M36 (fungalysin) family
MXAN_3564	TTGCGGAA	CTGCGCTC	193	183	TTCGCACCTCCGTTGCC	366	173	peptidase, M36 (fungalysin) family
MXAN_3572	CGGCGCTG	CTGGGCGG	357	352	GTGGCCGCGCTGCTGCA	224	-133	conserved hypothetical protein
MXAN_3572	CTGAGCAA	ACGCGCAG	283	273	GTGGCCGCGCTGCTGCA	224	-59	conserved hypothetical protein
MXAN_3572	CCGCGCTG	CTGCACAA	252	244	GTGGCCGCGCTGCTGCA	224	-28	conserved hypothetical protein
MXAN_3572	CTCCGGCC	CTCCGGGG	81	69	GTGGCCGCGCTGCTGCA	224	143	conserved hypothetical protein
MXAN_3572	CTCCGCTC	CTCGGGAG	53	48	GTGGCCGCGCTGCTGCA	224	171	conserved hypothetical protein
MXAN_3572	CTCGGGAG	GTGCGGGG	48	39	GTGGCCGCGCTGCTGCA	224	176	conserved hypothetical protein
MXAN_3572	CTTCGCAT	TTCCGGTG	23	15	GTGGCCGCGCTGCTGCA	224	201	conserved hypothetical protein
MXAN_3582	CCGCGCCG	CGCCGGTG	474	471	CTGGCGCGCATCCTCCA	356	-118	cold-shock protein CspD
MXAN_3582	CGCCGGTG	GTTCGGAG	471	459	CTGGCGCGCATCCTCCA	356	-115	cold-shock protein CspD
MXAN_3582	GTTCGGAG	CGGAGCAG	459	456	CTGGCGCGCATCCTCCA	356	-103	cold-shock protein CspD
MXAN_3588	GTGCGAAG	GTCAGGAG	598	589	CTGGCAGGGGCTCTGCA	439	-159	putative membrane protein
MXAN_3588	CTCCGCGC	CTGGGCCG	320	310	CTGGCAGGGGCTCTGCA	439	119	putative membrane protein
MXAN_3588	CGCCGCCG	CGCCGTAG	202	199	CTGGCAGGGGCTCTGCA	439	237	putative membrane protein
MXAN_3588	CCCCGCCG	CGCCGCCG	142	139	CTGGCAGGGGCTCTGCA	439	297	putative membrane protein
MXAN_3647	CCGCGAAG	CACCGGCG	183	174	TTGGCGCGGCAGTGGCA	-50	-233	2,3-dihydro-2,3-dihydroxybenzoate dehydrogenase
MXAN_3647	CTACTCAG	CTCAGCCG	43	40	TTGGCGCGGCAGTGGCA	-50	-93	2,3-dihydro-2,3-dihydroxybenzoate dehydrogenase
MXAN_3647	CTCAGCCG	CTCCCCAC	40	30	TTGGCGCGGCAGTGGCA	-50	-90	2,3-dihydro-2,3-dihydroxybenzoate dehydrogenase
MXAN_3666	GTCCGAAG	CGGCGGGG	41	33	TTGGCACGGCCTATGGT	256	215	conserved hypothetical protein
MXAN_3666	CGGCGGGG	CTGTGGCG	33	24	TTGGCACGGCCTATGGT	256	223	conserved hypothetical protein
MXAN_3676	CCCCGCGG	CGGCCCAG	110	105	TTGGCATCTCGTCTGCC	-161	-271	hypothetical protein
MXAN_3698	CTCCCCCG	CCCCGCGG	250	247	TTGGCGCGGGCTGTGCG	-50	-300	putative lipoprotein
MXAN_3698	CTGCAGCG	CTGCTCGG	185	176	TTGGCGCGGGCTGTGCG	-50	-235	putative lipoprotein
MXAN_3698	CCACGCAG	CCCCGCAC	81	69	TTGGCGCGGGCTGTGCG	-50	-131	putative lipoprotein
MXAN_3698	CCCCGCAC	TCCCGGAG	69	58	TTGGCGCGGGCTGTGCG	-50	-119	putative lipoprotein
MXAN_3717	CTGCCCGG	CCCGGCAG	147	144	CCGCCACACGTGTTGCA	261	114	putative ABC transporter, permease protein
MXAN_3717	CCCGGCAG	CGCCGCCG	144	132	CCGCCACACGTGTTGCA	261	117	putative ABC transporter, permease protein
MXAN_3719	CTCCTCCG	CTCCGCCT	247	244	GTGGCACTCAGGATGCA	30	-217	Mce family protein
MXAN_3719	CGCCGGAG	CGGAGCAG	179	176	GTGGCACTCAGGATGCA	30	-149	Mce family protein
MXAN_3719	CGGAGCAG	CTCCGCGA	176	168	GTGGCACTCAGGATGCA	30	-146	Mce family protein
MXAN_3735	CGCCTGAG	TTGCGGAA	321	312	GGGGCATGGTGCTTGCT	243	-78	response regulator
MXAN_3735	TTGCGGAA	TACCGCAG	312	300	GGGGCATGGTGCTTGCT	243	-69	response regulator
MXAN_3735	TTCCGCCG	CGCCGGAA	219	216	GGGGCATGGTGCTTGCT	243	24	response regulator
MXAN_3735	CGCCGGAA	CGCGGGAG	216	207	GGGGCATGGTGCTTGCT	243	27	response regulator
MXAN_3748	CTCCGTAT	ATGCGCCG	314	308	ACGGCGCGGCGCTTGCC	194	-120	aminotransferase, class II
MXAN_3748	CTGCCGCG	CCGCGCAC	168	165	ACGGCGCGGCGCTTGCC	194	26	aminotransferase, class II
MXAN_3748	CCGTGCAG	CTCGGCGG	110	101	ACGGCGCGGCGCTTGCC	194	84	aminotransferase, class II
MXAN_3748	ATGCGCGG	CTGCGCGG	68	59	ACGGCGCGGCGCTTGCC	194	126	aminotransferase, class II
MXAN_3754	TTCCGGTG	CGGTGGAG	628	625	CTGGCGCTGCACCTGCA	447	-181	putative methyl-accepting chemotaxis protein
MXAN_3754	CCCGGGAG	CGGCGGGG	360	352	CTGGCGCTGCACCTGCA	447	87	putative methyl-accepting chemotaxis protein
MXAN_3754	CCGGGGAG	TTGCCCAG	262	253	CTGGCGCTGCACCTGCA	447	185	putative methyl-accepting chemotaxis protein
MXAN_3754	TTGCCCAG	CCCAGGAG	253	250	CTGGCGCTGCACCTGCA	447	194	putative methyl-accepting chemotaxis protein
MXAN_3758	CCGCGGCG	CGGCGGCG	60	57	GTGGCGGCCCTGCTGCT	-235	-295	hypothetical protein
MXAN_3759	CCGAGGAG	ATGCCCAG	409	397	TGGGCCCGATGGTTGCC	149	-260	carboxyl transferase domain protein
MXAN_3759	ATGCCCAG	CCGCCCAG	397	388	TGGGCCCGATGGTTGCC	149	-248	carboxyl transferase domain protein
MXAN_3759	CTTCGCTG	CTGCGAAC	206	201	TGGGCCCGATGGTTGCC	149	-57	carboxyl transferase domain protein
MXAN_3778	CTCCAGCG	CGGCCCAG	510	500	TTGAGACGGAGATTGCG	267	-243	DnaK family protein
MXAN_3778	CGGCCCAG	CAGCGGGG	500	495	TTGAGACGGAGATTGCG	267	-233	DnaK family protein
MXAN_3778	CAGCGGGG	CTCCGGTT	495	486	TTGAGACGGAGATTGCG	267	-228	DnaK family protein
MXAN_3778	CTGCTCGG	CTCGGGCG	411	408	TTGAGACGGAGATTGCG	267	-144	DnaK family protein
MXAN_3778	CTCCCGTG	GTGGGCAG	166	161	TTGAGACGGAGATTGCG	267	101	DnaK family protein
MXAN_3778	GTGGGCAG	CCGCGGGG	161	149	TTGAGACGGAGATTGCG	267	106	DnaK family protein
MXAN_3778	CCGCGGGG	CACCACAG	149	141	TTGAGACGGAGATTGCG	267	118	DnaK family protein
MXAN_3778	CTGCCCCG	CCCCGGCG	104	101	TTGAGACGGAGATTGCG	267	163	DnaK family protein
MXAN_3778	CCCCGGCG	CGGCGCAA	101	98	TTGAGACGGAGATTGCG	267	166	DnaK family protein
MXAN_3778	CGGCGCAA	CAACGGAG	98	93	TTGAGACGGAGATTGCG	267	169	DnaK family protein
MXAN_3792	CTGCCCAC	CTCCGCGA	54	43	GTGGCTCCCGTCTTCCA	-190	-244	WD domain G-beta repeat protein
MXAN_3792	CTGTAGAG	CTGTGCAC	27	18	GTGGCTCCCGTCTTCCA	-190	-217	WD domain G-beta repeat protein
MXAN_3804	CTGCCGGG	CCGGGGAG	35	32	ACCGCACGGTCGTTGCC	117	82	hypothetical protein
MXAN_3805	CACCGCAG	CGCAGCAG	372	369	ATGGTCCGCATCCTGCG	199	-173	transposase, IS630 family
MXAN_3808	CTGCGGCC	GTCCGCAG	446	435	ATGGCGCGCTGCTTGGC	205	-241	signal peptide peptidase SppA
MXAN_3808	CCCCGCCG	CGCCGGGG	309	306	ATGGCGCGCTGCTTGGC	205	-104	signal peptide peptidase SppA
MXAN_3812	CTCGGGCG	GGGCGCAG	392	389	GTGGCATCACCATTGCT	282	-110	sensor histidine kinase
MXAN_3812	TTGCGCCG	CGCCGGCG	312	309	GTGGCATCACCATTGCT	282	-30	sensor histidine kinase
MXAN_3812	CGCCGGCG	CGGCGGAA	309	306	GTGGCATCACCATTGCT	282	-27	sensor histidine kinase
MXAN_3812	CACCGGAA	CCCCTGAG	258	246	GTGGCATCACCATTGCT	282	24	sensor histidine kinase
MXAN_3812	CCCCTGAG	CTGAGCAT	246	243	GTGGCATCACCATTGCT	282	36	sensor histidine kinase
MXAN_3812	CTGAGCAT	ATCCGCCG	243	237	GTGGCATCACCATTGCT	282	39	sensor histidine kinase
MXAN_3812	ATCCGCCG	CGCCGCAG	237	234	GTGGCATCACCATTGCT	282	45	sensor histidine kinase
MXAN_3812	CGCCACAG	TTCCGCAA	81	69	GTGGCATCACCATTGCT	282	201	sensor histidine kinase
MXAN_3816	GTCCGCAG	CTCCGTTG	323	311	CTGGCCGGCTGCTTGCG	45	-278	hypothetical protein
MXAN_3822	CTCCGCCG	CGCCGGGG	248	245	TTGGCACCGGCTTTGGG	-29	-277	hypothetical protein
MXAN_3824	CTGCGGCG	CCCAGGAG	356	348	CAGGCACGGCGACTGCA	131	-225	general secretion pathway protein G
MXAN_3824	CCCAGGAG	ATGAGCAG	348	339	CAGGCACGGCGACTGCA	131	-217	general secretion pathway protein G
MXAN_3824	CTCCGTTG	GTGCGCGG	307	298	CAGGCACGGCGACTGCA	131	-176	general secretion pathway protein G
MXAN_3824	CCGCGCCG	ATCCGGAG	285	276	CAGGCACGGCGACTGCA	131	-154	general secretion pathway protein G
MXAN_3824	CTGCGCAG	CGCAGGAG	240	237	CAGGCACGGCGACTGCA	131	-109	general secretion pathway protein G
MXAN_3825	CTCCGCCT	CTCCTCCG	144	135	CTGGGGCCGGTGTTGCA	-49	-193	class I glutamine amidotransferase family protein
MXAN_3825	CTCCTCCG	CTCCGAGG	135	132	CTGGGGCCGGTGTTGCA	-49	-184	class I glutamine amidotransferase family protein
MXAN_3825	CGGCGCGG	CGCGGCAG	23	20	CTGGGGCCGGTGTTGCA	-49	-72	class I glutamine amidotransferase family protein
MXAN_3852	CGCGGCAG	CAGCGGTG	86	81	CTGGCACGCCCCTATCC	-82	-168	Patatin-like phospholipase family
MXAN_3852	CGGCGGCG	CGGCGCTG	68	65	CTGGCACGCCCCTATCC	-82	-150	Patatin-like phospholipase family
MXAN_3852	CGGCGCTG	CGCTGGAG	65	62	CTGGCACGCCCCTATCC	-82	-147	Patatin-like phospholipase family
MXAN_3853	CACCGCCG	CGCCGGAC	228	225	ATGGCACGCCTCCTGGG	158	-70	hypothetical protein
MXAN_3853	CTCCTCCG	CTCCGGAG	16	13	ATGGCACGCCTCCTGGG	158	142	hypothetical protein
MXAN_3876	TAGCGCAG	GACCGGAG	121	112	CTGGCCCGCAATCCGCT	-97	-218	putative cytochrome c
MXAN_3877	CGCCGGCG	CGGCGAAG	156	153	CTGGCGCAAATTCTGCG	81	-75	sodium:dicarboxylate symporter family protein
MXAN_3877	CTGCGGGC	CTCCGGGG	77	70	CTGGCGCAAATTCTGCG	81	4	sodium:dicarboxylate symporter family protein
MXAN_3878	ATGCGGAA	AGGCGGAG	116	106	GAGGCGCAGAATTTGCG	-9	-125	hypothetical protein
MXAN_3878	CCGCGCAG	AGGCGCAG	34	22	GAGGCGCAGAATTTGCG	-9	-43	hypothetical protein
MXAN_3879	CTCCTCCG	CTCCGGCG	254	251	ATGGCGCCCTGGTGGCA	17	-237	sensory box sensor histidine kinase/response regulator
MXAN_3895	CAGCGGCG	CGGCGCAC	277	274	CTGGCAGACAGGTGGCT	167	-110	putative lipoprotein
MXAN_3895	CTGCGCAG	AGCCGCAG	183	177	CTGGCAGACAGGTGGCT	167	-16	putative lipoprotein
MXAN_3895	ATGCGGTG	GTGCACAG	55	50	CTGGCAGACAGGTGGCT	167	112	putative lipoprotein
MXAN_3906	CTGCTCGG	CTCGGCGG	440	437	CGGGCGGAGGACTTGCT	313	-127	putative lipoprotein
MXAN_3906	CTTCGCGG	CTGCACCG	410	398	CGGGCGGAGGACTTGCT	313	-97	putative lipoprotein
MXAN_3906	TTCCGCGG	GGGCGGAG	350	344	CGGGCGGAGGACTTGCT	313	-37	putative lipoprotein
MXAN_3906	CTGCCCCG	CCCCGAAG	272	269	CGGGCGGAGGACTTGCT	313	41	putative lipoprotein
MXAN_3906	CTCCTGGG	TTCCGTAG	68	60	CGGGCGGAGGACTTGCT	313	245	putative lipoprotein
MXAN_3909	CGGCGCGG	CGCGGCAG	285	282	GTGGCACGCTGCTGGTC	211	-74	putative membrane protein
MXAN_3909	CGACGGAG	CTCCGATG	222	213	GTGGCACGCTGCTGGTC	211	-11	putative membrane protein
MXAN_3909	CTGCCCCG	CCCCGCTG	196	193	GTGGCACGCTGCTGGTC	211	15	putative membrane protein
MXAN_3909	CCGCCGAG	GTCCGCAC	32	25	GTGGCACGCTGCTGGTC	211	179	putative membrane protein
MXAN_3923	GTGCGGAC	CTCCTGAG	143	134	GTGGCGGCGCTGCTGCT	-46	-189	RND transporter, hydrophobe/amphiphile efflux-1 (HAE1) family, permease protein
MXAN_3923	CCGCCCAG	CTGCGACG	44	36	GTGGCGGCGCTGCTGCT	-46	-90	RND transporter, hydrophobe/amphiphile efflux-1 (HAE1) family, permease protein
MXAN_3923	CTGCGGGG	GGGCGGAG	15	10	GTGGCGGCGCTGCTGCT	-46	-61	RND transporter, hydrophobe/amphiphile efflux-1 (HAE1) family, permease protein
MXAN_3928	CTCCCCAC	CTCCCAAG	380	371	CTGGCTCTTCTATTTCA	201	-179	radical SAM domain protein
MXAN_3928	CTCCTCAG	CTCAGGAC	354	351	CTGGCTCTTCTATTTCA	201	-153	radical SAM domain protein
MXAN_3928	CTCCGTCG	CGTCGCAG	319	316	CTGGCTCTTCTATTTCA	201	-118	radical SAM domain protein
MXAN_3928	CACCGCCG	CGCCGCAT	235	232	CTGGCTCTTCTATTTCA	201	-34	radical SAM domain protein
MXAN_3928	CTCGGCAC	CTCCGCGA	140	129	CTGGCTCTTCTATTTCA	201	61	radical SAM domain protein
MXAN_3928	CGCCGGTG	GTGCGGCG	101	96	CTGGCTCTTCTATTTCA	201	100	radical SAM domain protein
MXAN_3928	CTCCTAAG	AAGCGCAG	45	40	CTGGCTCTTCTATTTCA	201	156	radical SAM domain protein
MXAN_3954	GTCCGGTG	GTGCGCGG	43	31	CTGGCGGGGGTGTCGCT	-136	-179	hypothetical protein
MXAN_3962	GTGCGCCG	CGCCGCAA	574	571	CTGGCCCTGGGGCTGCT	320	-254	pyridine nucleotide-disulphide oxidoreductase
MXAN_3962	CGCCGCAA	CGGTGCAG	571	561	CTGGCCCTGGGGCTGCT	320	-251	pyridine nucleotide-disulphide oxidoreductase
MXAN_3962	CTACGCGG	CGGCGGTG	425	420	CTGGCCCTGGGGCTGCT	320	-105	pyridine nucleotide-disulphide oxidoreductase
MXAN_3962	GTGCGGTG	GTCCGCAC	261	253	CTGGCCCTGGGGCTGCT	320	59	pyridine nucleotide-disulphide oxidoreductase
MXAN_3966	GTGCGCAT	TTGCGCGG	123	112	CTGGCACGGCTCTTCCA	16	-107	universal stress family protein
MXAN_3966	CGGCGCGG	CGGCGCTG	58	53	CTGGCACGGCTCTTCCA	16	-42	universal stress family protein
MXAN_3966	CTGGGGCG	ATGCCCAG	30	18	CTGGCACGGCTCTTCCA	16	-14	universal stress family protein
MXAN_3967	TTGCGCGG	CGCGGCAG	186	183	CCGGCGTGTGGCTTGCA	-61	-247	putative membrane protein
MXAN_3967	CGGCTCAG	CAGCGGCG	69	58	CCGGCGTGTGGCTTGCA	-61	-130	putative membrane protein
MXAN_3975	CTCCTCGG	CTCGGGAC	420	417	GTAGCACGGCATTTCCA	120	-300	conserved hypothetical protein
MXAN_3975	CAGCGCCG	CCGCGCCG	321	316	GTAGCACGGCATTTCCA	120	-201	conserved hypothetical protein
MXAN_3975	CGCCGCAG	CTCCTCCG	266	258	GTAGCACGGCATTTCCA	120	-146	conserved hypothetical protein
MXAN_3975	CTCCTCCG	CTCCGCCA	258	255	GTAGCACGGCATTTCCA	120	-138	conserved hypothetical protein
MXAN_3975	CTGCTCCG	CTCCGTGG	198	195	GTAGCACGGCATTTCCA	120	-78	conserved hypothetical protein
MXAN_3979	CGGCCCAG	CGCTGGAG	568	556	CTGGAGCTGGCCTTGCT	426	-142	hypothetical protein
MXAN_3979	CTGCGCCC	ATGCGCAG	441	433	CTGGAGCTGGCCTTGCT	426	-15	hypothetical protein
MXAN_3986	CATCGCAG	CGCAGGAG	600	597	GTGGCGCTCGCCTTGCT	315	-285	ABC transporter, ATP-binding protein
MXAN_3986	CGCCGGAT	ATGGGGAG	278	272	GTGGCGCTCGCCTTGCT	315	37	ABC transporter, ATP-binding protein
MXAN_3986	ATGGGGAG	CTTCGCGG	272	264	GTGGCGCTCGCCTTGCT	315	43	ABC transporter, ATP-binding protein
MXAN_3986	CTTCGCGG	CGCGGCAG	264	252	GTGGCGCTCGCCTTGCT	315	51	ABC transporter, ATP-binding protein
MXAN_3986	ATCCCCAG	CCCAGGAG	144	141	GTGGCGCTCGCCTTGCT	315	171	ABC transporter, ATP-binding protein
MXAN_3986	CCGCGCTG	CTGAGCCG	54	49	GTGGCGCTCGCCTTGCT	315	261	ABC transporter, ATP-binding protein
MXAN_4004	GTGCGCAC	CACCGGAG	207	202	GTGGCGCGGGGGCTGCT	-31	-238	conserved hypothetical protein
MXAN_4004	CCGCGGCG	CGGCGGCG	185	182	GTGGCGCGGGGGCTGCT	-31	-216	conserved hypothetical protein
MXAN_4004	CGGCGGCG	CGGCGGTG	182	179	GTGGCGCGGGGGCTGCT	-31	-213	conserved hypothetical protein
MXAN_4007	CTGCACCG	CACCGGGG	581	578	CTGGAACAGCTCGTGCG	288	-293	conserved hypothetical protein
MXAN_4007	ATGCGCAC	CTGCGCGA	352	344	CTGGAACAGCTCGTGCG	288	-64	conserved hypothetical protein
MXAN_4007	CGGCGCCG	CGCCGCCG	233	230	CTGGAACAGCTCGTGCG	288	55	conserved hypothetical protein
MXAN_4007	CGCCGCCG	CACCGGCG	230	218	CTGGAACAGCTCGTGCG	288	58	conserved hypothetical protein
MXAN_4007	CACCGCTG	CTGCGAGG	200	195	CTGGAACAGCTCGTGCG	288	88	conserved hypothetical protein
MXAN_4007	ATGCGGCG	CGGCGCAC	171	168	CTGGAACAGCTCGTGCG	288	117	conserved hypothetical protein
MXAN_4007	CTGCGCCG	CGCCGCCG	70	67	CTGGAACAGCTCGTGCG	288	218	conserved hypothetical protein
MXAN_4008	CACCGGAG	CGCTGGAG	952	944	GTGGAGCAGGAGTTGCG	931	-21	hypothetical protein
MXAN_4008	CTCCGTTG	CCGCCGAG	743	735	GTGGAGCAGGAGTTGCG	931	188	hypothetical protein
MXAN_4008	CTCCGCCT	CTCCGGCC	713	707	GTGGAGCAGGAGTTGCG	931	218	hypothetical protein
MXAN_4009	CACCGGCG	CGGCGGGG	342	339	ATGGCACGGTGGCAGCG	88	-254	hypothetical protein
MXAN_4009	CCGCGGGG	CCGCCGAG	173	161	ATGGCACGGTGGCAGCG	88	-85	hypothetical protein
MXAN_4009	CCGCCGAG	CTCCGCAT	161	151	ATGGCACGGTGGCAGCG	88	-73	hypothetical protein
MXAN_4009	CGCCGCCG	CGCCGCAA	65	62	ATGGCACGGTGGCAGCG	88	23	hypothetical protein
MXAN_4028	CTCCGGCC	TTCAGCAG	474	463	CTGCCAGGGCCCTTGTT	402	-72	putative acyltransferase
MXAN_4028	CGCCGCTG	CTGCGGCG	273	268	CTGCCAGGGCCCTTGTT	402	129	putative acyltransferase
MXAN_4028	CTGCGGCG	CGGCGCTG	268	265	CTGCCAGGGCCCTTGTT	402	134	putative acyltransferase
MXAN_4028	CGGCGCTG	CTGAAGAG	265	260	CTGCCAGGGCCCTTGTT	402	137	putative acyltransferase
MXAN_4028	CGGCGCCG	CCGCGCCG	205	200	CTGCCAGGGCCCTTGTT	402	197	putative acyltransferase
MXAN_4028	CGCCGCCG	CGCCGCGG	151	148	CTGCCAGGGCCCTTGTT	402	251	putative acyltransferase
MXAN_4035	AAGCGCAG	AGGCGCAG	102	96	ATGGCACGCCCTTCGAG	-71	-173	glutathione S-transferase family protein
MXAN_4036	TTGCGCAG	CAGCGCCG	247	235	GTCGCAGACCGCTTGCA	48	-199	putative transcriptional regulator
MXAN_4036	CGGCCGAG	GTGCTGAG	219	212	GTCGCAGACCGCTTGCA	48	-171	putative transcriptional regulator
MXAN_4036	GTGCTGAG	CTGAGGTG	212	209	GTCGCAGACCGCTTGCA	48	-164	putative transcriptional regulator
MXAN_4073	CTGCTCGG	CTCGGGTG	379	376	TAGGCATGCCCTTTTCT	85	-294	putative glycosyl hydrolase
MXAN_4073	CGCCTCAG	CTCAGGGG	64	61	TAGGCATGCCCTTTTCT	85	21	putative glycosyl hydrolase
MXAN_4073	CTCAGGGG	CTCCCGAA	61	49	TAGGCATGCCCTTTTCT	85	24	putative glycosyl hydrolase
MXAN_4073	CTCCCGAA	CTCGGGCG	49	40	TAGGCATGCCCTTTTCT	85	36	putative glycosyl hydrolase
MXAN_4085	CTGCCGCG	CCGCGCCG	188	185	TGGGCACACCCCTGGCC	-79	-267	peptidylprolyl cis-trans isomerase, FKBP-type
MXAN_4085	CCGCGCCG	CGCCGGAG	185	182	TGGGCACACCCCTGGCC	-79	-264	peptidylprolyl cis-trans isomerase, FKBP-type
MXAN_4085	CTCCACCG	CCGCGCCG	38	28	TGGGCACACCCCTGGCC	-79	-117	peptidylprolyl cis-trans isomerase, FKBP-type
MXAN_4085	CCGCGCCG	CGCCGCAC	28	25	TGGGCACACCCCTGGCC	-79	-107	peptidylprolyl cis-trans isomerase, FKBP-type
MXAN_4086	CGCCACAG	CAGCCGAG	228	223	ATGGCGGGCCCGTTGCC	428	200	Ser/Thr protein phosphatase family protein
MXAN_4086	CAGCCGAG	CCGAGCAG	223	220	ATGGCGGGCCCGTTGCC	428	205	Ser/Thr protein phosphatase family protein
MXAN_4094	CCCCGGCG	CGGCGCTG	470	467	CTGGCACAGGGAGTCCT	404	-66	hypothetical protein
MXAN_4094	CTGCTCAC	CACCGGAG	126	118	CTGGCACAGGGAGTCCT	404	278	hypothetical protein
MXAN_4094	CACCGGAG	CTGTGGCG	118	109	CTGGCACAGGGAGTCCT	404	286	hypothetical protein
MXAN_4094	CTGTGGCG	TGGCGGAG	109	106	CTGGCACAGGGAGTCCT	404	295	hypothetical protein
MXAN_4105	CCCCGGCG	CTGCCGCG	28	19	TTCGCACGGGCCTGGCG	-206	-234	hypothetical protein
MXAN_4105	CTGCCGCG	CCGCGCAC	19	16	TTCGCACGGGCCTGGCG	-206	-225	hypothetical protein
MXAN_4123	CTCCCCAC	CACCGCTG	619	614	GTGGCCTGGGACTTGGT	331	-288	hypothetical protein
MXAN_4123	CTGCGCTC	CTCCCGTG	601	596	GTGGCCTGGGACTTGGT	331	-270	hypothetical protein
MXAN_4128	CTGCTGCG	CTGCGCTA	636	633	TTGGTGCACCGCTTGCC	387	-249	transposase, unclassified family
MXAN_4128	CACCGGTG	CGGTGCAG	620	617	TTGGTGCACCGCTTGCC	387	-233	transposase, unclassified family
MXAN_4128	CTCCTGAG	CTGAGCAT	136	133	TTGGTGCACCGCTTGCC	387	251	transposase, unclassified family
MXAN_4137	CTGCGCAT	CTGTGGGG	416	407	CTGGCACCCTACCTGGA	156	-260	hypothetical protein
MXAN_4137	GCCCGGAG	CACCGGTG	160	148	CTGGCACCCTACCTGGA	156	-4	hypothetical protein
MXAN_4149	ATCCGCCG	CGCCGGAT	341	338	GTGTGACGGCGCTTGCC	130	-211	response regulator FrzS
MXAN_4149	CCGCGCCG	CGCCGGAG	289	286	GTGTGACGGCGCTTGCC	130	-159	response regulator FrzS
MXAN_4149	CCGCGCCG	CCGCGCAC	250	245	GTGTGACGGCGCTTGCC	130	-120	response regulator FrzS
MXAN_4149	CCGCGCAC	CGCCGCAC	245	238	GTGTGACGGCGCTTGCC	130	-115	response regulator FrzS
MXAN_4149	CTCCCCGG	CCGGGCAG	143	139	GTGTGACGGCGCTTGCC	130	-13	response regulator FrzS
MXAN_4155	CTGCTCCG	CTCCGCGG	446	443	AGGGGACGACTTCTGCT	233	-213	hypothetical protein
MXAN_4155	CCGGGCAG	CCGCGCAC	430	418	AGGGGACGACTTCTGCT	233	-197	hypothetical protein
MXAN_4155	CCGCGCAC	CTCGGGTG	418	410	AGGGGACGACTTCTGCT	233	-185	hypothetical protein
MXAN_4155	CTCGGCAC	CACCGCGG	354	349	AGGGGACGACTTCTGCT	233	-121	hypothetical protein
MXAN_4155	CTCCGGAC	CCGCGCAG	266	259	AGGGGACGACTTCTGCT	233	-33	hypothetical protein
MXAN_4155	CTGCCGCG	CTCGACAG	234	224	AGGGGACGACTTCTGCT	233	-1	hypothetical protein
MXAN_4155	CTCGACAG	CAGCGCTG	224	219	AGGGGACGACTTCTGCT	233	9	hypothetical protein
MXAN_4155	CTGCGTGG	CTGCGGGA	97	87	AGGGGACGACTTCTGCT	233	136	hypothetical protein
MXAN_4155	CCGCTCAG	CGGCGCCG	35	23	AGGGGACGACTTCTGCT	233	198	hypothetical protein
MXAN_4155	CGGCGCCG	CGCCGGAA	23	20	AGGGGACGACTTCTGCT	233	210	hypothetical protein
MXAN_4177	CGGCGGTG	CGGCGGCG	271	262	CTGGCCAGGCAATTGCC	11	-260	hypothetical protein
MXAN_4177	CTCCTCGG	CTCCGCGG	207	198	CTGGCCAGGCAATTGCC	11	-196	hypothetical protein
MXAN_4177	CCGCGGCG	CGGCGGCG	196	193	CTGGCCAGGCAATTGCC	11	-185	hypothetical protein
MXAN_4177	GTGCGCGG	CGGCGCGG	173	168	CTGGCCAGGCAATTGCC	11	-162	hypothetical protein
MXAN_4177	CGGCGCGG	CGCGGCAG	168	165	CTGGCCAGGCAATTGCC	11	-157	hypothetical protein
MXAN_4177	TTCCGGCG	CGGCGGGG	141	138	CTGGCCAGGCAATTGCC	11	-130	hypothetical protein
MXAN_4177	CGGCGGCG	CGGCGCAG	102	99	CTGGCCAGGCAATTGCC	11	-91	hypothetical protein
MXAN_4177	CTGCGGTT	TTCCGGAT	81	75	CTGGCCAGGCAATTGCC	11	-70	hypothetical protein
MXAN_4189	CTGCTCCG	CTCCGGCT	94	91	ATGGCCCGGCTGCTGCT	-205	-299	tetratricopeptide repeat protein
MXAN_4197	CTGCTCGG	CTCGGGGG	391	388	GTGGCGCCGGGCCTGCG	383	-8	sensor histidine kinase
MXAN_4197	TTGCGGGG	CTGTGCAT	234	222	GTGGCGCCGGGCCTGCG	383	149	sensor histidine kinase
MXAN_4198	ATGCGGAA	ATCCGCAC	153	146	GTGGCAAGGCAAATGCA	45	-108	putative outer membrane macrolide efflux protein
MXAN_4198	CTGCGGTT	TCCCGCAG	133	126	GTGGCAAGGCAAATGCA	45	-88	putative outer membrane macrolide efflux protein
MXAN_4202	CCGCGCAC	CGGCGGCG	31	24	ACGCCACGCGTCTTGCG	-44	-75	response regulator
MXAN_4204	CTGCAGCG	CAGCGGCG	319	316	CTGCCAATCTTTTTGCA	53	-266	putative membrane protein
MXAN_4204	CAGCGGCG	CTGCCGAG	316	305	CTGCCAATCTTTTTGCA	53	-263	putative membrane protein
MXAN_4204	CTGCCGAG	CTACGCAG	305	296	CTGCCAATCTTTTTGCA	53	-252	putative membrane protein
MXAN_4204	CTACGCAG	CCACGGAG	296	287	CTGCCAATCTTTTTGCA	53	-243	putative membrane protein
MXAN_4204	CAGCGGCG	CGGCGGAC	229	226	CTGCCAATCTTTTTGCA	53	-176	putative membrane protein
MXAN_4204	CGGCGGAC	ATCTGGAG	226	214	CTGCCAATCTTTTTGCA	53	-173	putative membrane protein
MXAN_4204	CAGCGCCG	CGCCGTAG	172	169	CTGCCAATCTTTTTGCA	53	-119	putative membrane protein
MXAN_4204	CGCCGTAG	CTGCGCGA	169	158	CTGCCAATCTTTTTGCA	53	-116	putative membrane protein
MXAN_4206	CTGCACCG	CACCGGAG	192	189	TTGGCGCGGAGCTGGCG	-47	-239	oxidoreductase, short chain dehydrogenase/reductase family
MXAN_4206	CGCCGGTG	GTGCACAG	176	171	TTGGCGCGGAGCTGGCG	-47	-223	oxidoreductase, short chain dehydrogenase/reductase family
MXAN_4206	CTCCTCAC	CTCACCAG	90	87	TTGGCGCGGAGCTGGCG	-47	-137	oxidoreductase, short chain dehydrogenase/reductase family
MXAN_4208	CGGCGGAG	GTGCGGCG	365	358	CTGGGACATCCGGTGCG	111	-254	tetratricopeptide repeat protein
MXAN_4208	CTGCGGCT	CTGGGGAC	220	211	CTGGGACATCCGGTGCG	111	-109	tetratricopeptide repeat protein
MXAN_4208	GTCGGCAG	CGCCAGAG	192	182	CTGGGACATCCGGTGCG	111	-81	tetratricopeptide repeat protein
MXAN_4208	ATCCGGTG	GTGCGCGG	136	131	CTGGGACATCCGGTGCG	111	-25	tetratricopeptide repeat protein
MXAN_4208	CTGCTCAC	CTCACCAG	118	115	CTGGGACATCCGGTGCG	111	-7	tetratricopeptide repeat protein
MXAN_4236	CCGCGCAA	CTGCGGAG	149	138	TTGGCCCCAGAGATGCA	31	-118	CBS domain protein
MXAN_4246	CTGCGCCT	CTGTGCAG	372	362	CTGGCCTGGGGCTTGCT	225	-147	sensor histidine kinase
MXAN_4246	CTCCGGCT	TTCCCGAG	297	287	CTGGCCTGGGGCTTGCT	225	-72	sensor histidine kinase
MXAN_4246	GGCCGGAG	GTCCGGAC	146	135	CTGGCCTGGGGCTTGCT	225	79	sensor histidine kinase
MXAN_4249	CACCGGCG	CGGCGCCG	247	244	TGGGCACCGTCCTGGCT	57	-190	hypothetical protein
MXAN_4249	CGGCGCCG	CGGCTCAG	244	238	TGGGCACCGTCCTGGCT	57	-187	hypothetical protein
MXAN_4249	CGGCTCAG	CTCAGGAC	238	235	TGGGCACCGTCCTGGCT	57	-181	hypothetical protein
MXAN_4258	CCCTGGAG	CTTCGCGG	424	415	CTGGCATGAGCCACGCT	163	-261	conserved hypothetical protein
MXAN_4268	ATGCGGCG	CGGCGGAC	590	587	CTGGCGGGCCTGCTGCA	415	-175	heat shock protein, HSP20 family
MXAN_4268	CGCCGGAG	CGCGGGAG	566	557	CTGGCGGGCCTGCTGCA	415	-151	heat shock protein, HSP20 family
MXAN_4268	CGCGGGAG	AGGCGCAG	557	551	CTGGCGGGCCTGCTGCA	415	-142	heat shock protein, HSP20 family
MXAN_4268	CGGCGGAT	CGCCCGAG	239	230	CTGGCGGGCCTGCTGCA	415	176	heat shock protein, HSP20 family
MXAN_4276	CTCCGCCG	CGCCGCGG	271	268	CGAGCACGCGTCTTGCT	22	-249	serpin (serine proteinase inhibitor) family protein
MXAN_4276	CGCCGCGG	CTGCGGCG	268	259	CGAGCACGCGTCTTGCT	22	-246	serpin (serine proteinase inhibitor) family protein
MXAN_4276	ATGCGCGG	GCCCGGAG	198	186	CGAGCACGCGTCTTGCT	22	-176	serpin (serine proteinase inhibitor) family protein
MXAN_4276	CTGCTCCG	CTCCGTCG	139	136	CGAGCACGCGTCTTGCT	22	-117	serpin (serine proteinase inhibitor) family protein
MXAN_4276	CTGAGGCG	CGCCGGAG	111	103	CGAGCACGCGTCTTGCT	22	-89	serpin (serine proteinase inhibitor) family protein
MXAN_4276	CGCCGGAG	ATCAGGAG	103	94	CGAGCACGCGTCTTGCT	22	-81	serpin (serine proteinase inhibitor) family protein
MXAN_4277	CCGCGCCG	CGCCGGTG	165	162	CCGGCATGTGGATTGCT	-1	-166	peptidase, S1A (chymotrypsin) subfamily
MXAN_4277	CTGCTCCG	CTCCGCGG	71	68	CCGGCATGTGGATTGCT	-1	-72	peptidase, S1A (chymotrypsin) subfamily
MXAN_4319	CCGCTGAG	CTGAGGAA	582	579	CTGGTGCAGCCGTTGCC	395	-187	metallo-beta-lactamase family protein
MXAN_4319	CCGCCCAG	CCCAGGAG	148	145	CTGGTGCAGCCGTTGCC	395	247	metallo-beta-lactamase family protein
MXAN_4335	CTCCGGGA	CGGCGTAG	209	199	GCGTCACTGCCCTTGCT	-85	-294	hydrolase, NUDIX family
MXAN_4335	CTCGGGAC	CTCCGCGA	31	20	GCGTCACTGCCCTTGCT	-85	-116	hydrolase, NUDIX family
MXAN_4352	CGCCGGAA	CACCACAG	159	150	TCGGCACGGATGGTGTT	-38	-197	phosphoglucosamine mutase
MXAN_4352	CACCTGAG	CTGAGCGG	42	39	TCGGCACGGATGGTGTT	-38	-80	phosphoglucosamine mutase
MXAN_4355	TCGCGCAG	CGCAGCAG	391	388	GTGGAACAGTTCTTCCA	102	-289	YceI-like family protein
MXAN_4355	CGCAGCAG	CGGCGCGG	388	377	GTGGAACAGTTCTTCCA	102	-286	YceI-like family protein
MXAN_4368	CTGCTGAA	GTGGGCAG	34	26	ATGGCCCGCCTGGAGCA	-166	-200	hypothetical protein
MXAN_4383	CCGCGCAG	CGCAGCAG	901	898	GTGGCGAGCGCACTGCA	620	-281	hypothetical protein
MXAN_4389	CTGCTCAG	CTCAGGAC	46	43	GTGGCATGTCCCCTGCT	26	-20	catalase KatB
MXAN_4393	CTGCGTAC	CTCCGCAC	860	851	CTGGAACTGCTCTGGCG	603	-257	uracil-DNA glycosylase, family 4
MXAN_4393	CTCCGCAC	CCCCGCCG	851	839	CTGGAACTGCTCTGGCG	603	-248	uracil-DNA glycosylase, family 4
MXAN_4393	GTCCTCAG	CTCAGCGG	782	779	CTGGAACTGCTCTGGCG	603	-179	uracil-DNA glycosylase, family 4
MXAN_4393	CTGCCCCG	CCTCGGAG	713	702	CTGGAACTGCTCTGGCG	603	-110	uracil-DNA glycosylase, family 4
MXAN_4393	CTCCGCGT	CGTCGCAG	683	678	CTGGAACTGCTCTGGCG	603	-80	uracil-DNA glycosylase, family 4
MXAN_4393	CGGCGGAA	AACCGCAG	606	600	CTGGAACTGCTCTGGCG	603	-3	uracil-DNA glycosylase, family 4
MXAN_4393	CGCCGGAG	CGGAGGAG	573	570	CTGGAACTGCTCTGGCG	603	30	uracil-DNA glycosylase, family 4
MXAN_4393	CTCCACCG	CACCGCCG	553	550	CTGGAACTGCTCTGGCG	603	50	uracil-DNA glycosylase, family 4
MXAN_4393	CTCCGGAG	CCGCACAG	510	501	CTGGAACTGCTCTGGCG	603	93	uracil-DNA glycosylase, family 4
MXAN_4393	CTGCACCG	CACCGCGG	466	463	CTGGAACTGCTCTGGCG	603	137	uracil-DNA glycosylase, family 4
MXAN_4409	CGCCGCCG	CGCCGCGG	274	271	TTTCCACAGTGATTGCA	156	-118	JmjC domain protein
MXAN_4409	CGCCGCGG	CGCGGGAG	271	268	TTTCCACAGTGATTGCA	156	-115	JmjC domain protein
MXAN_4422	CTGCGGCT	CTGCGCCG	290	284	CCGGCCCTGTTGTTGCG	27	-263	putative membrane protein
MXAN_4422	CTCCGGCC	CTGCACCG	166	159	CCGGCCCTGTTGTTGCG	27	-139	putative membrane protein
MXAN_4422	CTGCACCG	CACCGCGG	159	156	CCGGCCCTGTTGTTGCG	27	-132	putative membrane protein
MXAN_4452	CGCCCCAG	CAGCGCAG	653	648	TTGGCGCCCAGCTTGCC	400	-253	ADP-ribosylglycohydrolase family protein
MXAN_4452	CAGCGCAG	CTCCGCGA	648	637	TTGGCGCCCAGCTTGCC	400	-248	ADP-ribosylglycohydrolase family protein
MXAN_4452	GTCCGCCG	CGCCGCGG	478	475	TTGGCGCCCAGCTTGCC	400	-78	ADP-ribosylglycohydrolase family protein
MXAN_4452	CACCGGTG	CACCGGAC	239	227	TTGGCGCCCAGCTTGCC	400	161	ADP-ribosylglycohydrolase family protein
MXAN_4452	CACCGGAC	CACCGCGG	227	217	TTGGCGCCCAGCTTGCC	400	173	ADP-ribosylglycohydrolase family protein
MXAN_4452	CCGCGGCG	CGGCGCGG	215	212	TTGGCGCCCAGCTTGCC	400	185	ADP-ribosylglycohydrolase family protein
MXAN_4452	CTCCGCCT	CTCCACGG	178	172	TTGGCGCCCAGCTTGCC	400	222	ADP-ribosylglycohydrolase family protein
MXAN_4478	CCGCGGCG	CGGCGGAT	320	317	CTGGCACGGGCATCCCG	53	-267	hypothetical protein
MXAN_4478	CTCCTCTG	CTCTGGGG	290	287	CTGGCACGGGCATCCCG	53	-237	hypothetical protein
MXAN_4478	CTCTGGGG	GCCCGGAG	287	280	CTGGCACGGGCATCCCG	53	-234	hypothetical protein
MXAN_4478	CTGCACCG	CACCGCAT	260	257	CTGGCACGGGCATCCCG	53	-207	hypothetical protein
MXAN_4478	CACCGCAT	ATGCGGAG	257	251	CTGGCACGGGCATCCCG	53	-204	hypothetical protein
MXAN_4478	ACCCGGAG	CGGAGCAG	190	187	CTGGCACGGGCATCCCG	53	-137	hypothetical protein
MXAN_4478	CTCCTGCG	CTGCGCGT	140	137	CTGGCACGGGCATCCCG	53	-87	hypothetical protein
MXAN_4478	CTGCGCGT	GTCCGGGG	137	131	CTGGCACGGGCATCCCG	53	-84	hypothetical protein
MXAN_4478	CTCCACGG	CACGGGAG	95	92	CTGGCACGGGCATCCCG	53	-42	hypothetical protein
MXAN_4523	GCGCGGAG	TTCCAGAG	345	333	TTGGCATGTCGATTGAG	139	-206	putative lipoprotein
MXAN_4523	CGCCGGAG	CGGCACAG	173	161	TTGGCATGTCGATTGAG	139	-34	putative lipoprotein
MXAN_4533	CTCCTGCG	CTGCGCTG	352	349	GTGCCACCGACATTGCC	144	-208	major facilitator family transporter
MXAN_4533	CGGCTGAG	CTGAGCAC	307	304	GTGCCACCGACATTGCC	144	-163	major facilitator family transporter
MXAN_4533	CGGCGCAC	CCGCGGAA	32	22	GTGCCACCGACATTGCC	144	112	major facilitator family transporter
MXAN_4537	CTGCGGCC	AGGCGGAG	349	341	TTGGCGCTTCTTTTGCC	164	-185	hypothetical protein
MXAN_4564	CTCCGCCG	CGCCGCAC	613	610	CAGGCGCGGCCGATGCA	442	-171	2-oxoisovalerate dehydrogenase complex, E1 component, alpha subunit
MXAN_4564	CGCCGCAC	CGCCGAAG	610	603	CAGGCGCGGCCGATGCA	442	-168	2-oxoisovalerate dehydrogenase complex, E1 component, alpha subunit
MXAN_4564	CTCCCCCG	GTCCGCAA	568	556	CAGGCGCGGCCGATGCA	442	-126	2-oxoisovalerate dehydrogenase complex, E1 component, alpha subunit
MXAN_4564	CCGCGCTG	CTGCGGCA	171	166	CAGGCGCGGCCGATGCA	442	271	2-oxoisovalerate dehydrogenase complex, E1 component, alpha subunit
MXAN_4566	GTGCGCCG	CGCCGCAC	283	280	CTGGCCGGCAAGTTCCT	197	-86	acetyltransferase, GNAT family
MXAN_4566	CGCCGCAC	CGGTGGAG	280	273	CTGGCCGGCAAGTTCCT	197	-83	acetyltransferase, GNAT family
MXAN_4566	CCCCGCCG	CGCCGCGG	243	240	CTGGCCGGCAAGTTCCT	197	-46	acetyltransferase, GNAT family
MXAN_4578	CGGCGGCG	CGGCGCGG	38	35	CTGGCATCGCGGCTGCA	-10	-48	conserved hypothetical protein
MXAN_4579	CTGCTGCG	CTGCGGAT	323	320	GGGGCACGGGCGTTGCT	62	-261	sensor histidine kinase
MXAN_4579	CTGCGGAT	GGCCGCAG	320	310	GGGGCACGGGCGTTGCT	62	-258	sensor histidine kinase
MXAN_4579	GGCCGCAG	CTCCGCCG	310	299	GGGGCACGGGCGTTGCT	62	-248	sensor histidine kinase
MXAN_4579	CTCCGCCG	CGCCGCAT	299	296	GGGGCACGGGCGTTGCT	62	-237	sensor histidine kinase
MXAN_4579	CCCAGCAG	CCCAGCAG	265	253	GGGGCACGGGCGTTGCT	62	-203	sensor histidine kinase
MXAN_4579	TACCGGAG	CGGAGGAG	78	75	GGGGCACGGGCGTTGCT	62	-16	sensor histidine kinase
MXAN_4579	CACCGGAG	CCGCGCCG	19	8	GGGGCACGGGCGTTGCT	62	43	sensor histidine kinase
MXAN_4586	CCCCGGCG	GTGTGCAG	389	380	TTGGCCAGCAGGATGCT	462	73	ABC transporter, ATP-binding protein
MXAN_4586	CCCGGCAG	CACCGCAT	291	282	TTGGCCAGCAGGATGCT	462	171	ABC transporter, ATP-binding protein
MXAN_4586	CACCGCAT	CTGCCCTG	282	270	TTGGCCAGCAGGATGCT	462	180	ABC transporter, ATP-binding protein
MXAN_4586	CTGCCCTG	CTCCCCAC	270	258	TTGGCCAGCAGGATGCT	462	192	ABC transporter, ATP-binding protein
MXAN_4602	CTCCGGCT	CTCGGGAA	466	460	CTGGCCCGTCTGGAGCT	224	-242	hypothetical protein
MXAN_4602	GTCTGGAG	CTCCAGAC	249	241	CTGGCCCGTCTGGAGCT	224	-25	hypothetical protein
MXAN_4602	CCCCGCAG	CAGCGCAC	141	136	CTGGCCCGTCTGGAGCT	224	83	hypothetical protein
MXAN_4602	CAGCGCAC	CACCGGAG	136	131	CTGGCCCGTCTGGAGCT	224	88	hypothetical protein
MXAN_4602	CGGCGCCG	CGACGCAG	109	103	CTGGCCCGTCTGGAGCT	224	115	hypothetical protein
MXAN_4602	CGACGCAG	CAGCGCAG	103	98	CTGGCCCGTCTGGAGCT	224	121	hypothetical protein
MXAN_4629	TAGCGCAG	CAGCGCCG	341	336	TTGGGGTTGAAGTTGCT	369	28	L-aspartate oxidase
MXAN_4629	CAGCGCCG	CGCCGCGG	336	333	TTGGGGTTGAAGTTGCT	369	33	L-aspartate oxidase
MXAN_4629	CCGCGGCG	CGGCGGTG	331	328	TTGGGGTTGAAGTTGCT	369	38	L-aspartate oxidase
MXAN_4629	CGGCGGTG	GTGCGGAT	328	318	TTGGGGTTGAAGTTGCT	369	41	L-aspartate oxidase
MXAN_4629	GTGCGGAT	CTCCGGCG	318	306	TTGGGGTTGAAGTTGCT	369	51	L-aspartate oxidase
MXAN_4629	CTCCGGCG	CGGCGGGG	306	303	TTGGGGTTGAAGTTGCT	369	63	L-aspartate oxidase
MXAN_4629	CACCGGCG	CTTCGCGG	279	267	TTGGGGTTGAAGTTGCT	369	90	L-aspartate oxidase
MXAN_4653	TTCCTCAG	CTCAGCAT	110	107	AGGGCACGCCCCTTTCC	-164	-274	putative lipoprotein
MXAN_4687	CTCCTCCG	CTCCGGTA	290	287	CTGGCACGCCATGTGCT	39	-251	YHS domain protein
MXAN_4687	CTGGGCGG	CTCGGCAC	214	202	CTGGCACGCCATGTGCT	39	-175	YHS domain protein
MXAN_4687	CCGCGCTG	ATCCGGCG	162	153	CTGGCACGCCATGTGCT	39	-123	YHS domain protein
MXAN_4695	CTGCGGGC	GGGCGCAG	254	250	GTTGCACTCATCCTGCT	-13	-267	SpoIID/LytB domain protein
MXAN_4695	CTGCTGCG	CTGCGCCG	233	230	GTTGCACTCATCCTGCT	-13	-246	SpoIID/LytB domain protein
MXAN_4695	CTGCGCGC	CTGCGGCA	186	179	GTTGCACTCATCCTGCT	-13	-199	SpoIID/LytB domain protein
MXAN_4695	CTGCGGCA	CTGCTGCG	179	170	GTTGCACTCATCCTGCT	-13	-192	SpoIID/LytB domain protein
MXAN_4695	CTGCTGCG	CTGCGCTG	170	167	GTTGCACTCATCCTGCT	-13	-183	SpoIID/LytB domain protein
MXAN_4697	GTCCGGCG	CGGCGGAT	690	687	ATCGCACTGGCCCTGCA	448	-242	hypothetical protein
MXAN_4697	CCCCGCCG	CCGCGCTG	367	362	ATCGCACTGGCCCTGCA	448	81	hypothetical protein
MXAN_4697	CCGCGCTG	CTCCGGTC	362	353	ATCGCACTGGCCCTGCA	448	86	hypothetical protein
MXAN_4697	GTGCCGAG	CTCCAGAC	337	327	ATCGCACTGGCCCTGCA	448	111	hypothetical protein
MXAN_4707	GAGCGCAG	CTCCACGG	284	276	CTGGCACCCCACTTCCT	-3	-287	heptosyltransferase
MXAN_4707	CTGCTGTG	CTGTGGCG	60	57	CTGGCACCCCACTTCCT	-3	-63	heptosyltransferase
MXAN_4707	CGCCGGCG	CGGCGGCG	42	39	CTGGCACCCCACTTCCT	-3	-45	heptosyltransferase
MXAN_4745	CTGCTAAG	AAGCGGAG	726	721	GTGGCGCGATATTTTCG	426	-300	leucyl-tRNA synthetase
MXAN_4745	CCGCGCGG	CTCCACCG	222	211	GTGGCGCGATATTTTCG	426	204	leucyl-tRNA synthetase
MXAN_4745	CTCCACCG	CCGCGCAT	211	206	GTGGCGCGATATTTTCG	426	215	leucyl-tRNA synthetase
MXAN_4784	GTCCGCCG	TTCCGCGG	246	236	ACGGCACGCTCTTTGCG	74	-172	inorganic anion transporter, sulfate permease (SulP) family
MXAN_4784	GTGCGGCG	CGCCGGTG	159	149	ACGGCACGCTCTTTGCG	74	-85	inorganic anion transporter, sulfate permease (SulP) family
MXAN_4784	GTCCGGCG	CGGCGCCG	135	132	ACGGCACGCTCTTTGCG	74	-61	inorganic anion transporter, sulfate permease (SulP) family
MXAN_4784	GCGCGCAG	TTCCGCGG	116	104	ACGGCACGCTCTTTGCG	74	-42	inorganic anion transporter, sulfate permease (SulP) family
MXAN_4796	CTGCGGTC	CTGCACGG	603	593	ATGGCACGTCATCTGGC	416	-187	fibronectin type III domain protein
MXAN_4796	GTGCGCCG	CGCCGCGG	551	548	ATGGCACGTCATCTGGC	416	-135	fibronectin type III domain protein
MXAN_4796	CTCGGGTG	TGGCGGAG	193	184	ATGGCACGTCATCTGGC	416	223	fibronectin type III domain protein
MXAN_4796	CTCCGCAG	CAGCACAG	144	139	ATGGCACGTCATCTGGC	416	272	fibronectin type III domain protein
MXAN_4799	CTCCTGCG	CTGCGGGT	227	224	CTGACACGAAATTTTCA	141	-86	OmpA domain protein
MXAN_4799	CTGCCGCG	CCGCGGAG	200	197	CTGACACGAAATTTTCA	141	-59	OmpA domain protein
MXAN_4849	CCCCGGAA	GCCCGCAG	379	367	ACGGCTCAGAAATTGCT	366	-13	conserved hypothetical protein
MXAN_4849	CTCCGCAC	CTGTGGCG	322	312	ACGGCTCAGAAATTGCT	366	44	conserved hypothetical protein
MXAN_4849	CTCCGGCT	CTGGGGAA	190	184	ACGGCTCAGAAATTGCT	366	176	conserved hypothetical protein
MXAN_4849	CTGGGGAA	CTGCACAG	184	175	ACGGCTCAGAAATTGCT	366	182	conserved hypothetical protein
MXAN_4849	CTGCACAG	CAGCGGGG	175	170	ACGGCTCAGAAATTGCT	366	191	conserved hypothetical protein
MXAN_4863	CGCCGCAT	ATGAGGAG	783	777	ATGGCGCCGCGCTGGCG	505	-278	adventurous gliding motility protein AgmK
MXAN_4863	ATCTGCAG	CGGCGGAA	588	579	ATGGCGCCGCGCTGGCG	505	-83	adventurous gliding motility protein AgmK
MXAN_4863	CGGCGCTG	CTGAGCAC	491	486	ATGGCGCCGCGCTGGCG	505	14	adventurous gliding motility protein AgmK
MXAN_4863	CTGAGCAC	CGGCGAAG	486	476	ATGGCGCCGCGCTGGCG	505	19	adventurous gliding motility protein AgmK
MXAN_4863	CGGCGAAG	GTCCGGAG	476	469	ATGGCGCCGCGCTGGCG	505	29	adventurous gliding motility protein AgmK
MXAN_4877	TTCCGGAC	CTGGGGCG	368	360	CTGGCCAGACTTCTGCA	73	-295	aspartate kinase
MXAN_4877	CTCCAGTG	CTGCACGG	273	262	CTGGCCAGACTTCTGCA	73	-200	aspartate kinase
MXAN_4877	CGGCGCAT	CTGTAGAG	222	210	CTGGCCAGACTTCTGCA	73	-149	aspartate kinase
MXAN_4877	CGGCGGAC	CGCCGGGG	135	124	CTGGCCAGACTTCTGCA	73	-62	aspartate kinase
MXAN_4877	CTCCTGGG	CTGGGGCG	110	107	CTGGCCAGACTTCTGCA	73	-37	aspartate kinase
MXAN_4877	CTGGGGCG	GGGCGGAG	107	104	CTGGCCAGACTTCTGCA	73	-34	aspartate kinase
MXAN_4884	TGCCGGAG	CGGAGGAG	550	547	CTGGCCCGGGCGTTGAT	273	-277	putative lipoprotein
MXAN_4884	GTCCGCTG	GTGCGGAA	176	168	CTGGCCCGGGCGTTGAT	273	97	putative lipoprotein
MXAN_4884	CTGCACGG	CGCCGGGG	41	31	CTGGCCCGGGCGTTGAT	273	232	putative lipoprotein
MXAN_4904	ATGCGGTG	CTCTGCTG	284	275	GCGGCGCGTAGATTGCC	25	-259	tetratricopeptide repeat protein
MXAN_4904	CTGCTGGG	CTGGGGAC	273	270	GCGGCGCGTAGATTGCC	25	-248	tetratricopeptide repeat protein
MXAN_4904	CTGCTCCG	CTCCGGCA	242	239	GCGGCGCGTAGATTGCC	25	-217	tetratricopeptide repeat protein
MXAN_4904	CTGCGCCC	CCGCGGCG	95	89	GCGGCGCGTAGATTGCC	25	-70	tetratricopeptide repeat protein
MXAN_4922	CGCCGGTG	CACCCCAG	355	346	TAGGCGCGGCGCTTGCC	294	-61	hypothetical protein
MXAN_4922	CCGCAGAG	CAGAGGAG	287	284	TAGGCGCGGCGCTTGCC	294	7	hypothetical protein
MXAN_4922	ATGGGCAG	CTGCGGGA	254	242	TAGGCGCGGCGCTTGCC	294	40	hypothetical protein
MXAN_4924	CAGCGGAC	CTGCGGCG	287	275	CTGGCGTGACCTGTGCG	184	-103	hypothetical protein
MXAN_4924	CTGCGGCG	CGGCGCGG	275	272	CTGGCGTGACCTGTGCG	184	-91	hypothetical protein
MXAN_4924	CTGCGGTG	CGGCGGGG	88	77	CTGGCGTGACCTGTGCG	184	96	hypothetical protein
MXAN_4926	TCCCGGAG	CGGAGCAG	936	933	CTGGCCCTGGGCTTCCT	877	-59	hypothetical protein
MXAN_4926	CGGAGCAG	AACCGGAG	933	922	CTGGCCCTGGGCTTCCT	877	-56	hypothetical protein
MXAN_4926	GTCCGGCG	TGCCGGAG	891	883	CTGGCCCTGGGCTTCCT	877	-14	hypothetical protein
MXAN_4926	CAGCAGAG	GACCGCAG	596	588	CTGGCCCTGGGCTTCCT	877	281	hypothetical protein
MXAN_4967	CTGAGGCG	CCGCGCCG	199	191	GTGGCATGCTGCTTGCT	119	-80	UDP-3-O-acyl N-acetylglycosamine deacetylase
MXAN_4967	CGTCGGAG	CGCCCGAG	142	132	GTGGCATGCTGCTTGCT	119	-23	UDP-3-O-acyl N-acetylglycosamine deacetylase
MXAN_4982	TTGCGCCG	CGCCGCAA	283	280	TTGGCACGCCGGCTGCT	74	-209	conserved hypothetical protein
MXAN_4982	CGCCGCAA	TGGCGGAG	280	270	TTGGCACGCCGGCTGCT	74	-206	conserved hypothetical protein
MXAN_4982	CAGCGCCG	CCGCGCCG	152	147	TTGGCACGCCGGCTGCT	74	-78	conserved hypothetical protein
MXAN_4982	CCGCGCCG	CGCCGCAC	147	144	TTGGCACGCCGGCTGCT	74	-73	conserved hypothetical protein
MXAN_4982	CCCCGCTG	CTGCCGCG	99	94	TTGGCACGCCGGCTGCT	74	-25	conserved hypothetical protein
MXAN_4997	GTCCGCAA	AACCGCAG	320	314	CTGGCGCCGCCCTTGCA	106	-214	VanW-like domain protein
MXAN_4997	TCGCGCAG	CTCAGGAG	167	155	CTGGCGCCGCCCTTGCA	106	-61	VanW-like domain protein
MXAN_4998	CTCCACAG	CACAGCAG	212	209	CTGACACCACTCATGCA	71	-141	conserved hypothetical protein
MXAN_4998	GTCTGGAG	CCCCGCCG	63	52	CTGACACCACTCATGCA	71	8	conserved hypothetical protein
MXAN_4998	CCCCGCCG	CTTCGGCG	52	44	CTGACACCACTCATGCA	71	19	conserved hypothetical protein
MXAN_5015	CTCCTCCG	CTCCGACG	819	816	ATGGGATGGCACTTGGG	585	-234	hypothetical protein
MXAN_5015	CTCCGACG	GTGCGGTG	816	809	ATGGGATGGCACTTGGG	585	-231	hypothetical protein
MXAN_5015	CTCCACAA	CTCCTCGG	578	570	ATGGGATGGCACTTGGG	585	7	hypothetical protein
MXAN_5015	CTCCTCGG	CAGCGCCG	570	561	ATGGGATGGCACTTGGG	585	15	hypothetical protein
MXAN_5015	CAGCGCCG	CGCCGCAC	561	558	ATGGGATGGCACTTGGG	585	24	hypothetical protein
MXAN_5015	CTGCTGCG	CTGCGGGG	468	465	ATGGGATGGCACTTGGG	585	117	hypothetical protein
MXAN_5022	TTGCCCAG	CCCAGGAG	559	556	ATGGCGCGCTGGCTGCC	455	-104	conserved hypothetical protein
MXAN_5022	CTGCCCAC	CGCCGAAG	475	468	ATGGCGCGCTGGCTGCC	455	-20	conserved hypothetical protein
MXAN_5022	TAGCGCAG	TTGCCCAG	367	355	ATGGCGCGCTGGCTGCC	455	88	conserved hypothetical protein
MXAN_5023	CTCCTGCG	CTGCGCCT	150	147	ATGGCACTGTTCGAGCA	23	-127	tonB dependent receptor
MXAN_5023	CGCCGCAT	ATCCGGAG	93	87	ATGGCACTGTTCGAGCA	23	-70	tonB dependent receptor
MXAN_5023	CTGCAGTG	CTGCGGGA	30	22	ATGGCACTGTTCGAGCA	23	-7	tonB dependent receptor
MXAN_5028	CTCCACCG	AGGCGGAG	286	278	CTGCCCCGCTTTTTGCA	7	-279	putative membrane protein
MXAN_5028	GTCCGCCG	CTGCGGGA	229	220	CTGCCCCGCTTTTTGCA	7	-222	putative membrane protein
MXAN_5046	CACCGGAA	CTCCAGGG	142	134	CTGGTATGGTGCATGCA	4	-138	hypothetical protein
MXAN_5046	GGGCGGAG	CGGAGGAG	46	43	CTGGTATGGTGCATGCA	4	-42	hypothetical protein
MXAN_5047	GCCCGGAG	ACGCGCAG	115	103	CTGGTACGGTGTCTGCA	74	-41	hypothetical protein
MXAN_5057	CCGCGCCG	CGCCGCAG	734	731	ATTGCACGGGCCATGCC	451	-283	ribonucleoside-diphosphate reductase, alpha subunit
MXAN_5057	CGCCGCAG	AGCCGGAG	692	686	ATTGCACGGGCCATGCC	451	-241	ribonucleoside-diphosphate reductase, alpha subunit
MXAN_5057	AGCCGGAG	CACCGGGG	686	676	ATTGCACGGGCCATGCC	451	-235	ribonucleoside-diphosphate reductase, alpha subunit
MXAN_5065	CTGCGCCG	CGCCGCGG	420	417	GTGGGGAAGACATTGCT	132	-288	conserved hypothetical protein
MXAN_5065	CTGCTCGG	CTCCCGCG	127	115	GTGGGGAAGACATTGCT	132	5	conserved hypothetical protein
MXAN_5065	CTCCCGCG	CCGCGGGG	115	112	GTGGGGAAGACATTGCT	132	17	conserved hypothetical protein
MXAN_5065	CGGCGGAG	CGGAGGAG	96	93	GTGGGGAAGACATTGCT	132	36	conserved hypothetical protein
MXAN_5073	CGGCGGAT	CTCCTCCG	256	245	TTGGCAAGGCTCTTGAA	-10	-266	hypothetical protein
MXAN_5073	CTCCTCCG	TGCCGGAG	245	234	TTGGCAAGGCTCTTGAA	-10	-255	hypothetical protein
MXAN_5087	CTCCAGAT	ATGCGCCG	22	13	GGGGCCCGGCTGGTGCA	-112	-134	thiamine-phosphate pyrophosphorylase
MXAN_5095	CGCCGCAC	CTGCGCTC	338	328	GTGGCGCGATGGGTGCA	64	-274	conserved hypothetical protein
MXAN_5119	CGGCTCAG	CTCCGCGA	706	698	CTGGCAGGACAGGTGCT	435	-271	putative membrane protein
MXAN_5119	CTCCGCGA	ATGCGGCG	698	691	CTGGCAGGACAGGTGCT	435	-263	putative membrane protein
MXAN_5119	ATGCGGCG	CGGCGCAG	691	688	CTGGCAGGACAGGTGCT	435	-256	putative membrane protein
MXAN_5119	CGGCGCAG	CGCAGCAG	688	685	CTGGCAGGACAGGTGCT	435	-253	putative membrane protein
MXAN_5119	CTGCGCCT	CTGCGCGG	575	569	CTGGCAGGACAGGTGCT	435	-140	putative membrane protein
MXAN_5119	CTGCGCGG	CGGCGCCG	569	564	CTGGCAGGACAGGTGCT	435	-134	putative membrane protein
MXAN_5119	CTTCCCAG	CCGGGCAG	225	214	CTGGCAGGACAGGTGCT	435	210	putative membrane protein
MXAN_5119	GTCCGGAG	ATGCGGCG	191	181	CTGGCAGGACAGGTGCT	435	244	putative membrane protein
MXAN_5119	ATGCGGCG	CGGCGGAT	181	178	CTGGCAGGACAGGTGCT	435	254	putative membrane protein
MXAN_5125	CCGCGCCG	CGGCCGAG	494	488	GGGGCACAAGGGTCGCA	374	-120	transcriptional regulator MrpC
MXAN_5137	CCGCGCCG	CGCCGCGG	563	560	GGGGCTCGGCTTCTGCT	308	-255	peptidase, M1 (aminopeptidase N) family
MXAN_5137	ATGCGGTG	CGGTGCAG	405	402	GGGGCTCGGCTTCTGCT	308	-97	peptidase, M1 (aminopeptidase N) family
MXAN_5137	CTGCCCAT	CTCCGGCG	180	170	GGGGCTCGGCTTCTGCT	308	128	peptidase, M1 (aminopeptidase N) family
MXAN_5137	CTCCGGCG	CAGCACAG	170	160	GGGGCTCGGCTTCTGCT	308	138	peptidase, M1 (aminopeptidase N) family
MXAN_5145	CTGCTCCG	CTCCGGGC	113	110	GTGGTGCGGCGACTGCT	77	-36	protein-glutamate methylesterase CheB3
MXAN_5153	CGCCGCCG	CGCCGGGG	529	526	CTGGCACTGGCCCTGGA	325	-204	sigma-54 dependent DNA-binding reponse regulator CrdA
MXAN_5158	CTCGGGTG	CGGCGGCG	230	221	ATGTCGCGGCGATTGCC	-47	-277	AzlC family protein
MXAN_5162	CTGCTCAG	CTCAGGAG	259	256	GTGGGACAGAGATTGAA	298	39	hypothetical protein
MXAN_5167	CTACGCCG	CGCCGCGG	549	546	CTGGCACAGCCAGGGCT	259	-290	efflux ABC transporter, permease/ATP-binding protein
MXAN_5167	CCGCGGAG	CGGAGGAG	544	541	CTGGCACAGCCAGGGCT	259	-285	efflux ABC transporter, permease/ATP-binding protein
MXAN_5167	CTGCGCGG	CGCGGGAG	527	517	CTGGCACAGCCAGGGCT	259	-268	efflux ABC transporter, permease/ATP-binding protein
MXAN_5167	CAGCGCCG	CCGCGCAC	186	181	CTGGCACAGCCAGGGCT	259	73	efflux ABC transporter, permease/ATP-binding protein
MXAN_5169	ATGCGGCG	CACCGCGG	209	199	ATGCCATGCGGCGTGCA	182	-27	hypothetical protein
MXAN_5175	TTGCGCGG	CGGTGGAG	138	133	TTGGCGCGGCGGTTGCC	-128	-266	hypothetical protein
MXAN_5179	CCCGGGAG	CTCCGCCA	406	398	CTGGCAAGCCTCGTGGT	265	-141	tetratricopeptide repeat protein
MXAN_5179	ATGCGCCG	CGCCGCAA	372	369	CTGGCAAGCCTCGTGGT	265	-107	tetratricopeptide repeat protein
MXAN_5179	ATGCGCCG	CGCCGCTG	254	251	CTGGCAAGCCTCGTGGT	265	11	tetratricopeptide repeat protein
MXAN_5179	CGCCGCTG	CTGCCCAG	251	246	CTGGCAAGCCTCGTGGT	265	14	tetratricopeptide repeat protein
MXAN_5179	CTGCCCAG	CTGCGCGC	246	234	CTGGCAAGCCTCGTGGT	265	19	tetratricopeptide repeat protein
MXAN_5179	CCGCGGAG	CGGAGGAG	218	215	CTGGCAAGCCTCGTGGT	265	47	tetratricopeptide repeat protein
MXAN_5179	ATGCGGAC	CGCCGCGG	194	187	CTGGCAAGCCTCGTGGT	265	71	tetratricopeptide repeat protein
MXAN_5179	CGCCGCGG	CACCGGAT	187	179	CTGGCAAGCCTCGTGGT	265	78	tetratricopeptide repeat protein
MXAN_5179	CGCCGCCG	TTCCGCCG	151	140	CTGGCAAGCCTCGTGGT	265	114	tetratricopeptide repeat protein
MXAN_5179	CGTCGGAG	GTCCGAAG	88	76	CTGGCAAGCCTCGTGGT	265	177	tetratricopeptide repeat protein
MXAN_5189	CGGCGGCG	CCGCGGAA	743	734	GTGGCCGGGCTCTTGCT	462	-281	response regulator
MXAN_5189	CCGCGGAA	CTGGGCCG	734	724	GTGGCCGGGCTCTTGCT	462	-272	response regulator
MXAN_5189	CTGGGCCG	CACCGGCG	724	713	GTGGCCGGGCTCTTGCT	462	-262	response regulator
MXAN_5189	CCGAGGAG	CCGGGCAG	308	297	GTGGCCGGGCTCTTGCT	462	154	response regulator
MXAN_5213	CGCCGGCG	CGGCGAAG	620	617	ATGGCACGGAGCTCGGG	333	-287	hydrolase, alpha/beta fold family
MXAN_5213	CGCCGCAG	CAGCGCAC	553	548	ATGGCACGGAGCTCGGG	333	-220	hydrolase, alpha/beta fold family
MXAN_5213	CTGTGCAG	CGTCGCAG	522	512	ATGGCACGGAGCTCGGG	333	-189	hydrolase, alpha/beta fold family
MXAN_5214	CTTCGGAG	CGGAGCAG	88	85	GCGGCCCGCAACCTGCT	30	-58	conserved hypothetical protein
MXAN_5226	CTGCTGAA	CGCCCCAG	694	684	GTGGTAGACGTCATGCT	468	-226	hypothetical protein
MXAN_5226	CTCCCGAG	CTCCGCAG	616	607	GTGGTAGACGTCATGCT	468	-148	hypothetical protein
MXAN_5226	TTCCAGAG	CAGAGCAG	319	316	GTGGTAGACGTCATGCT	468	149	hypothetical protein
MXAN_5226	CAGAGCAG	CAGCGCCG	316	311	GTGGTAGACGTCATGCT	468	152	hypothetical protein
MXAN_5226	CAGCGCCG	CGCCGCCG	311	308	GTGGTAGACGTCATGCT	468	157	hypothetical protein
MXAN_5226	CGCCGCCG	CCGCGCCG	308	303	GTGGTAGACGTCATGCT	468	160	hypothetical protein
MXAN_5226	TTGCCGAG	CCGAGCAG	178	175	GTGGTAGACGTCATGCT	468	290	hypothetical protein
MXAN_5244	CTCCGCGG	CGCGGGAG	176	173	CTGGCATGGCGCCTCCG	156	-20	conserved hypothetical protein
MXAN_5244	CACCTCAG	CTCAGGTG	159	156	CTGGCATGGCGCCTCCG	156	-3	conserved hypothetical protein
MXAN_5245	CGCCCGAG	CCGAGCAG	26	23	GGGGGGCGACGGTTGCT	-74	-100	conserved hypothetical protein
MXAN_5246	CTGCACTG	CTGCGGCG	500	495	ATCGCAAGGAGGTTGCG	287	-213	hypothetical protein
MXAN_5246	CCCCGGCG	CGGCGAAG	64	61	ATCGCAAGGAGGTTGCG	287	223	hypothetical protein
MXAN_5298	CTGCGCCT	CTGCGCGG	352	346	GAGGGACAGCACGTGCT	392	40	hypothetical protein
MXAN_5298	CTGCTCGG	CTCGGGCG	244	241	GAGGGACAGCACGTGCT	392	148	hypothetical protein
MXAN_5298	CTCCGGTA	TTCAGCAG	93	81	GAGGGACAGCACGTGCT	392	299	hypothetical protein
MXAN_5308	TTGCAGAG	GTGCGCTG	563	552	ATGGCACGTTGAGTGAT	294	-269	putative lipoprotein
MXAN_5308	CTGCTCAT	CTCATGAG	417	414	ATGGCACGTTGAGTGAT	294	-123	putative lipoprotein
MXAN_5308	CTGCTCAT	CTTCCCAG	345	334	ATGGCACGTTGAGTGAT	294	-51	putative lipoprotein
MXAN_5308	CTGAGCAT	TGGCGCAG	96	89	ATGGCACGTTGAGTGAT	294	198	putative lipoprotein
MXAN_5324	CCCCGCAC	CACCGGCG	192	187	GTGGCCCAGGGCCTGCG	48	-144	hypothetical protein
MXAN_5324	CACCGGCG	CGGCGGTG	187	184	GTGGCCCAGGGCCTGCG	48	-139	hypothetical protein
MXAN_5324	CCGCGGTG	ACGCGCAG	118	109	GTGGCCCAGGGCCTGCG	48	-70	hypothetical protein
MXAN_5324	CTGCGCCC	CGCCCGAG	76	73	GTGGCCCAGGGCCTGCG	48	-28	hypothetical protein
MXAN_5324	GTCCGCCG	CGCCGCCG	41	38	GTGGCCCAGGGCCTGCG	48	7	hypothetical protein
MXAN_5329	CTTCAGAG	CACCGGAC	73	64	ATGGCGGAGGTCTTCCT	-223	-296	hypothetical protein
MXAN_5329	CGCGGCAG	CAGCGAAG	39	34	ATGGCGGAGGTCTTCCT	-223	-262	hypothetical protein
MXAN_5346	CCACGCAG	CGGCTCAG	221	213	GGGGCAAGCCCCCTGCA	36	-185	conserved hypothetical protein
MXAN_5346	CCCCGGAG	GAGCGCAG	106	101	GGGGCAAGCCCCCTGCA	36	-70	conserved hypothetical protein
MXAN_5346	CTGCACAC	CCGCGCCG	56	47	GGGGCAAGCCCCCTGCA	36	-20	conserved hypothetical protein
MXAN_5365	CTCCGGGC	CTCCGGCA	339	330	CTGGCAGGGCCATTGCA	40	-299	response regulator/sensor histidine kinase HsfB
MXAN_5365	CGGCGCCG	TCCCGGAG	192	182	CTGGCAGGGCCATTGCA	40	-152	response regulator/sensor histidine kinase HsfB
MXAN_5384	CACCGAAG	CGGCGGAC	410	400	GAGGCTCGGGTTTTGCC	139	-271	hypothetical protein
MXAN_5387	CTCCTGCG	CTGCGCGG	14	11	ATGGCGATCTTCCTGCT	-133	-147	putative membrane protein
MXAN_5388	CTCCTGCG	CTGCGCGG	297	294	TAGGCACGGCGCTCGCG	60	-237	hypothetical protein
MXAN_5388	TTCCGCAA	CTCCGGCT	201	189	TAGGCACGGCGCTCGCG	60	-141	hypothetical protein
MXAN_5412	CTTCGGCG	CGGCGGCG	378	375	GCGACACGGACCTTGCG	128	-250	conserved hypothetical protein
MXAN_5412	CTGCCCCG	CCCCGGGG	241	238	GCGACACGGACCTTGCG	128	-113	conserved hypothetical protein
MXAN_5422	CGCCACAG	CAGCGCAA	256	251	CTGGCATTTCGCTTTCG	61	-195	ankyrin repeat protein
MXAN_5422	TTCCGGAG	CGGAGCAG	193	190	CTGGCATTTCGCTTTCG	61	-132	ankyrin repeat protein
MXAN_5424	TTCCGGCG	CGGCGCAG	93	90	CTGGCACAGGCCCGGCT	239	146	conserved hypothetical protein
MXAN_5424	CTTCACAG	CACAGGAG	37	34	CTGGCACAGGCCCGGCT	239	202	conserved hypothetical protein
MXAN_5435	TTGCCCAG	CCCAGCAG	255	252	GTGGCTTGCTGTTGGCA	-15	-270	peptidase, S1 (chymotrypsin) family
MXAN_5435	CAGCGGAC	ACCCGCAG	165	159	GTGGCTTGCTGTTGGCA	-15	-180	peptidase, S1 (chymotrypsin) family
MXAN_5448	CTGCACTG	CTGCGCTC	249	244	GTGGCCCCGCAGGTGCG	112	-137	RCC1 repeat domain protein
MXAN_5448	CCCCGCAG	GTGCGGGG	140	132	GTGGCCCCGCAGGTGCG	112	-28	RCC1 repeat domain protein
MXAN_5449	CACGGCAG	CTCCGCTG	256	247	CTGGCCACACTGTTGCT	181	-75	ferredoxin--NADP reductase
MXAN_5449	CGCCGCTG	CTGTGGAA	21	16	CTGGCCACACTGTTGCT	181	160	ferredoxin--NADP reductase
MXAN_5453	ATGCGGCG	CGGCGGAG	299	296	CTGGCGATACATTTGCA	205	-94	hypothetical protein
MXAN_5453	CGTCGGAG	CGGAGCAG	186	183	CTGGCGATACATTTGCA	205	19	hypothetical protein
MXAN_5453	CTGCCGCG	CCGCGCCG	84	81	CTGGCGATACATTTGCA	205	121	hypothetical protein
MXAN_5453	CCGCGCCG	CGCCGCAC	81	78	CTGGCGATACATTTGCA	205	124	hypothetical protein
MXAN_5467	GTGCGCGG	CGGCGGCG	694	685	GTGGGACTGCAATGGCA	398	-296	metallophosphoesterase
MXAN_5467	CGGCGGCG	CTCCGGCG	685	676	GTGGGACTGCAATGGCA	398	-287	metallophosphoesterase
MXAN_5467	ATCCGCCG	CGCCGCAG	599	596	GTGGGACTGCAATGGCA	398	-201	metallophosphoesterase
MXAN_5467	CTCCGACG	CGACGGAG	454	451	GTGGGACTGCAATGGCA	398	-56	metallophosphoesterase
MXAN_5467	ACGCGCAG	CAGCGGTG	410	405	GTGGGACTGCAATGGCA	398	-12	metallophosphoesterase
MXAN_5467	CTCCACGG	CGGCGCGG	340	328	GTGGGACTGCAATGGCA	398	58	metallophosphoesterase
MXAN_5467	CGGCACAG	CACAGCAG	290	287	GTGGGACTGCAATGGCA	398	108	metallophosphoesterase
MXAN_5467	CACAGCAG	GTGCTGAG	287	276	GTGGGACTGCAATGGCA	398	111	metallophosphoesterase
MXAN_5467	GTGCTGAG	CTGAGCGG	276	273	GTGGGACTGCAATGGCA	398	122	metallophosphoesterase
MXAN_5467	CTGAGCGG	CGGCGCGG	273	268	GTGGGACTGCAATGGCA	398	125	metallophosphoesterase
MXAN_5469	CTCCTCAG	CTCAGGGG	461	458	TTGGCTCAGCAATCGCG	237	-224	male sterility protein-like protein
MXAN_5469	CTGCCCCG	CCCCGCCG	168	165	TTGGCTCAGCAATCGCG	237	69	male sterility protein-like protein
MXAN_5506	CTGCTGCG	CTGCGGCA	463	460	GTGGTGGGCGGATTGCT	233	-230	RNA polymerase sigma-70 factor, ECF subfamily
MXAN_5509	CCCCGGCG	CGGCGGCG	440	437	TTGGCCGGCCTCTTACA	177	-263	conserved domain protein
MXAN_5509	CGGCGGCG	CGGCGCGG	437	434	TTGGCCGGCCTCTTACA	177	-260	conserved domain protein
MXAN_5509	CTCCGGAT	CTGCAGGG	274	262	TTGGCCGGCCTCTTACA	177	-97	conserved domain protein
MXAN_5509	CACCGTAG	CTCCGGTC	243	235	TTGGCCGGCCTCTTACA	177	-66	conserved domain protein
MXAN_5509	CTCCGCCT	CTGGGCCG	16	10	TTGGCCGGCCTCTTACA	177	161	conserved domain protein
MXAN_5515	CTCCTCCG	CTCCGGCA	420	417	CTGACGCATACGTTGCT	277	-143	conserved hypothetical protein
MXAN_5515	CTCCTGCG	CTGCGGTT	164	161	CTGACGCATACGTTGCT	277	113	conserved hypothetical protein
MXAN_5515	ATGCGCAC	CTCCTCAT	81	72	CTGACGCATACGTTGCT	277	196	conserved hypothetical protein
MXAN_5525	GCCCGGAG	CTGCAGCG	475	467	CGGGCGCGGTGGTTGCG	276	-199	putative lipoprotein
MXAN_5525	CGGCGCTG	CTGCGAGG	69	64	CGGGCGCGGTGGTTGCG	276	207	putative lipoprotein
MXAN_5525	CTGCGAGG	CTCCCGGG	64	54	CGGGCGCGGTGGTTGCG	276	212	putative lipoprotein
MXAN_5525	CTCCCGGG	GGGCGGAG	54	47	CGGGCGCGGTGGTTGCG	276	222	putative lipoprotein
MXAN_5543	CACCGCCG	CGCCGCCG	303	300	CAGGCATGCCGTTCGCA	30	-273	ATPase, P-type (transporting), HAD superfamily, subfamily IC
MXAN_5543	CGGCGCAG	CAGCGAAG	148	143	CAGGCATGCCGTTCGCA	30	-118	ATPase, P-type (transporting), HAD superfamily, subfamily IC
MXAN_5543	CAGCGAAG	GTGCGGCG	143	131	CAGGCATGCCGTTCGCA	30	-113	ATPase, P-type (transporting), HAD superfamily, subfamily IC
MXAN_5543	CGGCGCTG	CTGCACCG	69	64	CAGGCATGCCGTTCGCA	30	-39	ATPase, P-type (transporting), HAD superfamily, subfamily IC
MXAN_5544	CTCCGCGC	CTCATGAG	292	282	ACGGCATGCCTGTTGCG	-2	-294	conserved hypothetical protein
MXAN_5544	TTGCGCGG	CGGCTCAG	246	241	ACGGCATGCCTGTTGCG	-2	-248	conserved hypothetical protein
MXAN_5544	CGGCTCAG	CTCAGGCG	241	238	ACGGCATGCCTGTTGCG	-2	-243	conserved hypothetical protein
MXAN_5544	TGCCGCAG	CAGTGGAG	104	99	ACGGCATGCCTGTTGCG	-2	-106	conserved hypothetical protein
MXAN_5544	CGGAGCAG	CTCCGATG	82	73	ACGGCATGCCTGTTGCG	-2	-84	conserved hypothetical protein
MXAN_5573	TTGCGCCG	ACGCGCAG	75	65	ATGGCAACCCCATCGCC	-140	-215	Rhs element Vgr family protein
MXAN_5573	ACGCGCAG	CAGCGCAG	65	60	ATGGCAACCCCATCGCC	-140	-205	Rhs element Vgr family protein
MXAN_5573	CAGCGCAG	CGCAGGAG	60	57	ATGGCAACCCCATCGCC	-140	-200	Rhs element Vgr family protein
MXAN_5573	CGGCGCAT	TCCCGGAG	24	12	ATGGCAACCCCATCGCC	-140	-164	Rhs element Vgr family protein
MXAN_5573	TCCCGGAG	CGGAGGAG	12	9	ATGGCAACCCCATCGCC	-140	-152	Rhs element Vgr family protein
MXAN_5587	CCCCGCGG	CTCCGGTC	199	187	GAGGCACGGCGCTTGAA	44	-155	hypothetical protein
MXAN_5587	CTGCGCGC	CGCCGCTG	146	141	GAGGCACGGCGCTTGAA	44	-102	hypothetical protein
MXAN_5587	CGCCGCTG	CTGTGCAG	141	136	GAGGCACGGCGCTTGAA	44	-97	hypothetical protein
MXAN_5587	CGGCGGTG	TTCCCGAG	48	39	GAGGCACGGCGCTTGAA	44	-4	hypothetical protein
MXAN_5587	CCGCCGAG	CCGAGGAG	16	13	GAGGCACGGCGCTTGAA	44	28	hypothetical protein
MXAN_5615	CCGCGCTG	CGCTGCAG	678	675	CTGGCGCGCTTCTTCCT	400	-278	hypothetical protein
MXAN_5615	CGCTGCAG	CGGCCCAG	675	663	CTGGCGCGCTTCTTCCT	400	-275	hypothetical protein
MXAN_5615	CCCCGCAT	GAGCGGAG	339	329	CTGGCGCGCTTCTTCCT	400	61	hypothetical protein
MXAN_5615	GAGCGGAG	CGTCGGAG	329	321	CTGGCGCGCTTCTTCCT	400	71	hypothetical protein
MXAN_5615	CGTCGGAG	ATGAGCAG	321	311	CTGGCGCGCTTCTTCCT	400	79	hypothetical protein
MXAN_5615	ATGAGCAG	CGCCCCAG	311	302	CTGGCGCGCTTCTTCCT	400	89	hypothetical protein
MXAN_5615	CTCCTGCG	CTGCGCGC	279	276	CTGGCGCGCTTCTTCCT	400	121	hypothetical protein
MXAN_5615	TCCCGGAG	CTTCGCCG	104	96	CTGGCGCGCTTCTTCCT	400	296	hypothetical protein
MXAN_5636	CCCCGCCG	CTCCGCCG	944	933	CGGGGGCGCGTGTTGCT	651	-293	transcription termination factor Rho
MXAN_5636	CTCCGCCG	CGGCCGAG	933	927	CGGGGGCGCGTGTTGCT	651	-282	transcription termination factor Rho
MXAN_5636	CGGCCGAG	CCGAGGAG	927	924	CGGGGGCGCGTGTTGCT	651	-276	transcription termination factor Rho
MXAN_5636	CCGAGGAG	CTGAGCGG	924	915	CGGGGGCGCGTGTTGCT	651	-273	transcription termination factor Rho
MXAN_5636	CCTCGGAG	CGGAGGAG	828	825	CGGGGGCGCGTGTTGCT	651	-177	transcription termination factor Rho
MXAN_5636	AGCCGGAG	CGGAGCAG	753	750	CGGGGGCGCGTGTTGCT	651	-102	transcription termination factor Rho
MXAN_5636	CGCCGCAC	CACCGAAG	715	710	CGGGGGCGCGTGTTGCT	651	-64	transcription termination factor Rho
MXAN_5636	CACCGAAG	AGGCGCAG	710	702	CGGGGGCGCGTGTTGCT	651	-59	transcription termination factor Rho
MXAN_5636	AGGCGCAG	AGCCGGAG	702	696	CGGGGGCGCGTGTTGCT	651	-51	transcription termination factor Rho
MXAN_5636	CTTCGCGG	CTCCTGAG	612	603	CGGGGGCGCGTGTTGCT	651	39	transcription termination factor Rho
MXAN_5636	CTCCTGAG	CTGCCCAC	603	594	CGGGGGCGCGTGTTGCT	651	48	transcription termination factor Rho
MXAN_5636	CTTCGCAG	CGCGGCAG	478	469	CGGGGGCGCGTGTTGCT	651	173	transcription termination factor Rho
MXAN_5636	CAACGCAG	CAGCGAAG	384	379	CGGGGGCGCGTGTTGCT	651	267	transcription termination factor Rho
MXAN_5636	GTGCGCGG	CCCGGGAG	360	348	CGGGGGCGCGTGTTGCT	651	291	transcription termination factor Rho
MXAN_5642	CACCGGCG	CGGCGGCG	327	324	CTTGCACGAAGGATGCG	64	-263	integration host factor, beta subunit
MXAN_5642	CGGCGGCG	CGGCGCGG	324	321	CTTGCACGAAGGATGCG	64	-260	integration host factor, beta subunit
MXAN_5642	CTGCGCCG	CGCCGGTG	249	246	CTTGCACGAAGGATGCG	64	-185	integration host factor, beta subunit
MXAN_5655	CTCCTGCG	CTGCGGAG	196	193	CTGGCTGGAAACTTGCG	24	-172	hypothetical protein
MXAN_5655	GTCCGGAA	CTCCGCGG	110	99	CTGGCTGGAAACTTGCG	24	-86	hypothetical protein
MXAN_5656	CCGCGGCG	CGGCGGGG	142	139	CTGGTTCGCTCCATGCT	-67	-209	response regulator
MXAN_5672	CTTCGCGG	CGGCGGCG	472	467	CAGCCACGGGTGTTGCC	229	-243	sigma-54 dependent transcriptional regulator, Fis family
MXAN_5672	CGGCGGCG	CGGCGCGG	467	464	CAGCCACGGGTGTTGCC	229	-238	sigma-54 dependent transcriptional regulator, Fis family
MXAN_5676	CACCGGCG	GTCCGCCG	572	565	CTTGCACTCCTGCTGCT	356	-216	putative membrane protein
MXAN_5676	GTCCGCCG	CGCCGGAA	565	562	CTTGCACTCCTGCTGCT	356	-209	putative membrane protein
MXAN_5676	CGGCGTAG	CCACGGAG	413	402	CTTGCACTCCTGCTGCT	356	-57	putative membrane protein
MXAN_5703	CTCCGGGC	CGGCGAAG	139	132	TTGGGACTGTGTCTGCT	79	-60	PspA/IM30 family protein
MXAN_5703	CTCCTCCG	CTCCGCGC	115	112	TTGGGACTGTGTCTGCT	79	-36	PspA/IM30 family protein
MXAN_5715	CTCCAGGG	CAACGCAG	380	371	GCGGCATGAGCCTCGCA	90	-290	response regulator/putative sensor histidine kinase
MXAN_5715	CAACGCAG	CGCAGCAG	371	368	GCGGCATGAGCCTCGCA	90	-281	response regulator/putative sensor histidine kinase
MXAN_5715	CGCAGCAG	CCCCGCCG	368	357	GCGGCATGAGCCTCGCA	90	-278	response regulator/putative sensor histidine kinase
MXAN_5733	CTGATGAG	CTGGGCAA	198	186	AGGGCAGGGTGCTGGCT	399	201	putative lipoprotein
MXAN_5738	CTACGGCG	GTCCGGCG	314	305	CTGGGACTCTGTTTGAT	50	-264	hypothetical protein
MXAN_5738	CACCTGAG	CTGAGGTG	260	257	CTGGGACTCTGTTTGAT	50	-210	hypothetical protein
MXAN_5738	CTGCACAT	GCGCGCAG	161	149	CTGGGACTCTGTTTGAT	50	-111	hypothetical protein
MXAN_5752	CCGCGCCG	CGCCGCAG	401	398	ATGGGGAAACGGTTGCT	119	-282	hypothetical protein
MXAN_5752	CACCGGCG	CGGCGCGG	302	299	ATGGGGAAACGGTTGCT	119	-183	hypothetical protein
MXAN_5783	CGCCGGTG	CTCCGGTC	102	91	TTGGCATGCGTAGTGCT	69	-33	pilin
MXAN_5783	CTCCGGTC	CTCGCCAG	91	84	TTGGCATGCGTAGTGCT	69	-22	pilin
MXAN_5783	CTCGCCAG	CAGCGCGG	84	72	TTGGCATGCGTAGTGCT	69	-15	pilin
MXAN_5783	CAGGGGAG	TTGCGGCG	21	9	TTGGCATGCGTAGTGCT	69	48	pilin
MXAN_5816	TCGCGCAG	CGCAGGAG	49	46	CTGGCGCAGCAACTGCT	-229	-278	hypothetical protein
MXAN_5816	CACCCGAG	CGCCGCAC	32	22	CTGGCGCAGCAACTGCT	-229	-261	hypothetical protein
MXAN_5819	CTCCGCCC	CTGTGGCG	333	326	TTCGCACGGTGCTTGTG	197	-136	conserved domain protein
MXAN_5822	CTCCCGGG	CCGGGGAG	335	332	ACGGCACCGCCGCTGCA	83	-252	hypothetical protein
MXAN_5822	CGCCGCCG	CGCCGGGG	44	41	ACGGCACCGCCGCTGCA	83	39	hypothetical protein
MXAN_5822	CGCCGCTG	CGCTGGAG	26	23	ACGGCACCGCCGCTGCA	83	57	hypothetical protein
MXAN_5884	CTCCTGTG	CAGGGCAG	208	199	CTGGCGCTCGTGCTGCT	-79	-287	hypothetical protein
MXAN_5884	TTCCGGCG	CGGCGGAG	80	77	CTGGCGCTCGTGCTGCT	-79	-159	hypothetical protein
MXAN_5884	CGGCGGAG	CGGCGGAG	77	68	CTGGCGCTCGTGCTGCT	-79	-156	hypothetical protein
MXAN_5884	CTCCTGAG	CTGAGGCG	47	44	CTGGCGCTCGTGCTGCT	-79	-126	hypothetical protein
MXAN_5884	CTGAGGCG	AGGCGCAG	44	41	CTGGCGCTCGTGCTGCT	-79	-123	hypothetical protein
MXAN_5886	CCCCGGCG	CGGCGGAC	68	65	ATGGGCCGCATCTGGCT	-58	-126	putative serine/threonine protein kinase
MXAN_5886	CGGCGGAC	CGGCGCAG	65	58	ATGGGCCGCATCTGGCT	-58	-123	putative serine/threonine protein kinase
MXAN_5886	CGGCGCAG	CAGCGGCG	58	53	ATGGGCCGCATCTGGCT	-58	-116	putative serine/threonine protein kinase
MXAN_5886	CAGCGGCG	CGGCGCGG	53	50	ATGGGCCGCATCTGGCT	-58	-111	putative serine/threonine protein kinase
MXAN_5899	ACGCGCAG	CGCAGCAG	49	46	TCGGCCCGGCGCCTGCT	-247	-296	ADA regulatory protein
MXAN_5907	CTGCGCTT	CTGCGCGA	48	39	CTGGAGCAGCGCCTGCA	-244	-292	methyl-accepting protein RppA
MXAN_5907	CTCCGCTA	CTACGCCG	18	13	CTGGAGCAGCGCCTGCA	-244	-262	methyl-accepting protein RppA
MXAN_5908	CCCAGCAG	CTGCGCAG	141	129	CTGGCACGGGCCTCGCC	223	82	histone deacetylase family protein
MXAN_5923	GTGCGGAT	CTCGGCGG	443	432	ATGGCGTGGGCCTTGCG	156	-287	GutQ protein
MXAN_5923	CCGCGGAG	GGGCGGAG	37	29	ATGGCGTGGGCCTTGCG	156	119	GutQ protein
MXAN_5959	CGCCGCAG	CGCAGGAG	101	98	CGGGCGCGGGCCGTGCT	-97	-198	hypothetical protein
MXAN_5969	CTGCGGTA	TTCCGGCG	270	261	GTGGCAGCGTTATGGCT	-18	-288	conserved hypothetical protein
MXAN_5969	CTCCAGCG	CAGCGGAG	24	21	GTGGCAGCGTTATGGCT	-18	-42	conserved hypothetical protein
MXAN_5975	ATGCGCAA	GTACGCAG	356	346	CTGGTACGTAAATTGAT	56	-300	putative lipoprotein
MXAN_5975	CACCGCTG	CTCCCCGG	316	305	CTGGTACGTAAATTGAT	56	-260	putative lipoprotein
MXAN_5975	CCCCGGCG	CGGCGGAC	303	300	CTGGTACGTAAATTGAT	56	-247	putative lipoprotein
MXAN_5975	GTGGGGAG	GTGGGGAG	26	14	CTGGTACGTAAATTGAT	56	30	putative lipoprotein
MXAN_5989	CAGCGGCG	CGGCGCGG	286	283	GTGGTGCAGCCCCTGCA	116	-170	hypothetical protein
MXAN_6005	TTCCGCAC	CTCCGCCT	73	61	GTGGCAGGGCGTCTGGA	-1	-74	hypothetical protein
MXAN_6015	CCCCGCCG	CTCCACCG	664	652	GTGGAACTCACCTTGCG	384	-280	sensor histidine kinase
MXAN_6015	CTCCACCG	CACCGCCG	652	649	GTGGAACTCACCTTGCG	384	-268	sensor histidine kinase
MXAN_6015	CACCGCCG	CCGCGCCG	649	640	GTGGAACTCACCTTGCG	384	-265	sensor histidine kinase
MXAN_6015	ATGCGCCG	CCGCGGCG	614	604	GTGGAACTCACCTTGCG	384	-230	sensor histidine kinase
MXAN_6015	CCGCGGCG	CGGCGGCG	604	601	GTGGAACTCACCTTGCG	384	-220	sensor histidine kinase
MXAN_6015	CTGCGGCT	CTGGGGAC	434	428	GTGGAACTCACCTTGCG	384	-50	sensor histidine kinase
MXAN_6015	GCCCGGAG	CGGAGGAG	289	286	GTGGAACTCACCTTGCG	384	95	sensor histidine kinase
MXAN_6042	CTGCGCCG	CGCCGCGG	176	173	GTGACACGCCGGTCGCA	241	65	putative ABC transporter, periplasmic substrate-binding protein
MXAN_6042	CCCCGCCG	CGCCGGCG	24	21	GTGACACGCCGGTCGCA	241	217	putative ABC transporter, periplasmic substrate-binding protein
MXAN_6056	CTGCGCCT	CTGCGGCT	467	461	CTGGGACGGTGGTTGCT	240	-227	putative esterase
MXAN_6056	CTGGGAAG	CACCGCGG	410	402	CTGGGACGGTGGTTGCT	240	-170	putative esterase
MXAN_6098	CGGCGCCG	CGCCGGAG	200	197	ACGGCACGGCGAATGCT	-38	-238	hypothetical protein
MXAN_6098	CACCGGTG	CAGCGGTG	143	134	ACGGCACGGCGAATGCT	-38	-181	hypothetical protein
MXAN_6128	CTGGGCGG	CGGTGGAG	228	223	TCGGCATCATCATTGCC	-47	-275	hypothetical protein
MXAN_6128	CGACGGAG	CTGCGAAG	52	44	TCGGCATCATCATTGCC	-47	-99	hypothetical protein
MXAN_6158	CTGGGCCG	CTTCGGTG	374	366	CTGGCACTCGCCTCGAA	188	-186	conserved hypothetical protein
MXAN_6158	CGCCGCCG	CGCCGGAG	272	269	CTGGCACTCGCCTCGAA	188	-84	conserved hypothetical protein
MXAN_6164	CTGTGCAG	CAGCGAAG	71	66	CTGACGCGGGTGCTGCT	-142	-213	conserved hypothetical protein
MXAN_6167	GTCCGCAA	ATGCGGAC	126	117	GCGGGATGCAACTTGCG	164	38	transcriptional regulator, LysR family
MXAN_6167	CTCTTCAG	CAGTGCAG	58	53	GCGGGATGCAACTTGCG	164	106	transcriptional regulator, LysR family
MXAN_6168	CGCCGGAA	CGCCGGTG	247	238	CCGGCCCGGGGCCTGCT	133	-114	glycosyl hydrolase, family 15
MXAN_6168	CGGCGGAA	CTACGGGG	130	122	CCGGCCCGGGGCCTGCT	133	3	glycosyl hydrolase, family 15
MXAN_6175	CTGCACAC	CGGCACAG	426	415	TTGGCATGGGCTTCGGA	192	-234	putative lipoprotein MlpB
MXAN_6175	CTTCGGAG	CGGAGCAG	214	211	TTGGCATGGGCTTCGGA	192	-22	putative lipoprotein MlpB
MXAN_6175	CTCCGGCT	TGGCGGAG	33	25	TTGGCATGGGCTTCGGA	192	159	putative lipoprotein MlpB
MXAN_6192	CCGCGGGG	CGGCGCGG	232	222	CTTGCACGTCATGTGCG	29	-203	conserved hypothetical protein
MXAN_6209	CGGCGGAG	CTGCGAAG	349	340	TTGGCACGTGGGTCGCA	50	-299	RNA polymerase sigma-C factor
MXAN_6209	CCCCGGCG	CGGCGCCG	229	217	TTGGCACGTGGGTCGCA	50	-179	RNA polymerase sigma-C factor
MXAN_6223	TTCCGCTG	CTCCGGTG	491	479	ATGGCAATGACCTTCCC	439	-52	sensor histidine kinase
MXAN_6223	GTGCGCTG	CGCCGCTG	398	389	ATGGCAATGACCTTCCC	439	41	sensor histidine kinase
MXAN_6233	CGGCACAG	CTGCTCCG	150	139	GCGGCACAGCCTCTGCT	119	-31	transcriptional regulator, ArsR family
MXAN_6233	CTGCTCCG	CTCCGGCC	139	136	GCGGCACAGCCTCTGCT	119	-20	transcriptional regulator, ArsR family
MXAN_6233	CTCCGGCC	CGGCGCAC	136	128	GCGGCACAGCCTCTGCT	119	-17	transcriptional regulator, ArsR family
MXAN_6233	CTCCTGCG	CTGCGGCC	105	102	GCGGCACAGCCTCTGCT	119	14	transcriptional regulator, ArsR family
MXAN_6238	TTCCTCAG	CTCAGGAG	153	150	GTGGCTCGGTTCCTGCC	-97	-250	hypothetical protein
MXAN_6238	CTCAGGAG	CTTCGCCG	150	141	GTGGCTCGGTTCCTGCC	-97	-247	hypothetical protein
MXAN_6242	CGCCGGCG	CGGCGCTG	552	549	CTGGCACGCGCCGGGCA	293	-259	hypothetical protein
MXAN_6242	CGGCGCTG	CGACGCAG	549	540	CTGGCACGCGCCGGGCA	293	-256	hypothetical protein
MXAN_6242	CGACGCAG	CGCAGGAG	540	537	CTGGCACGCGCCGGGCA	293	-247	hypothetical protein
MXAN_6242	CGCAGGAG	CTGCGGGC	537	526	CTGGCACGCGCCGGGCA	293	-244	hypothetical protein
MXAN_6242	CTGCGGGC	CCACGCAG	526	519	CTGGCACGCGCCGGGCA	293	-233	hypothetical protein
MXAN_6242	GCGCGCAG	CTCCTCCG	352	343	CTGGCACGCGCCGGGCA	293	-59	hypothetical protein
MXAN_6242	TTGCGCAC	CTCCTGAC	20	13	CTGGCACGCGCCGGGCA	293	273	hypothetical protein
MXAN_6263	CTCCGCGC	CCGCGGTG	564	556	TTGGTGCAGATGCTGCA	471	-93	conserved hypothetical protein
MXAN_6263	CTGCCGCG	CCGCGGAT	269	266	TTGGTGCAGATGCTGCA	471	202	conserved hypothetical protein
MXAN_6263	CCGCGGAT	CGGCGGGG	266	254	TTGGTGCAGATGCTGCA	471	205	conserved hypothetical protein
MXAN_6263	CGGCGGGG	CAGCAGAG	254	245	TTGGTGCAGATGCTGCA	471	217	conserved hypothetical protein
MXAN_6263	CAGCAGAG	GTCCCCAG	245	238	TTGGTGCAGATGCTGCA	471	226	conserved hypothetical protein
MXAN_6266	CTCTGCAA	CAACGCAG	231	226	TGGGCGCGCGCGTTGCG	4	-227	putative 2',3'-cyclic-nucleotide 2'-phosphodiesterase
MXAN_6266	CAACGCAG	GCCCGCAG	226	215	TGGGCGCGCGCGTTGCG	4	-222	putative 2',3'-cyclic-nucleotide 2'-phosphodiesterase
MXAN_6282	CTCCAGAA	CAGCGCAC	630	619	ATGGCACGCCTGCTTCC	585	-45	hypothetical protein
MXAN_6282	CAGCGCAC	TTCCGGCG	619	610	ATGGCACGCCTGCTTCC	585	-34	hypothetical protein
MXAN_6282	CTGCTGTG	CTGTGGCG	384	381	ATGGCACGCCTGCTTCC	585	201	hypothetical protein
MXAN_6282	CGGGGCAG	AGGCGGAG	304	298	ATGGCACGCCTGCTTCC	585	281	hypothetical protein
MXAN_6284	TTCCGGAG	CACCACAG	305	293	CTGGAACATTCGTTCCT	68	-237	putative membrane protein
MXAN_6284	CTGCAGAC	GCCCGGAG	161	153	CTGGAACATTCGTTCCT	68	-93	putative membrane protein
MXAN_6285	CGGCGCAT	TCCCGCAG	608	599	TTGGCGCGACGATAGCG	329	-279	transposase, IS21 family
MXAN_6285	CGCCGGCG	CGGCGCTG	485	482	TTGGCGCGACGATAGCG	329	-156	transposase, IS21 family
MXAN_6285	CGGCGCTG	CTGCACGG	482	477	TTGGCGCGACGATAGCG	329	-153	transposase, IS21 family
MXAN_6297	TGGCGGAG	CTCCCGAA	293	282	CTGGCAGGTCCCTGGCT	84	-209	ribulose-phosphate 3-epimerase
MXAN_6297	CTCCCGAA	AGGCGGAG	282	270	CTGGCAGGTCCCTGGCT	84	-198	ribulose-phosphate 3-epimerase
MXAN_6299	CCGCGCTG	CTGCCCGG	145	140	ACGGCATGGACGTGGCT	-77	-222	pyruvate kinase
MXAN_6299	CTGCCCGG	CGGCGCCG	140	135	ACGGCATGGACGTGGCT	-77	-217	pyruvate kinase
MXAN_6299	CGGCGCCG	CCGCGGTG	135	124	ACGGCATGGACGTGGCT	-77	-212	pyruvate kinase
MXAN_6299	CCGCGGTG	CCGCGCCG	124	115	ACGGCATGGACGTGGCT	-77	-201	pyruvate kinase
MXAN_6303	CTGCTCAG	CTCAGGAC	599	596	TTGCCAGCCGTCTTGCG	442	-157	beta-glucosidase A
MXAN_6303	CTCAGGAC	CTCCGGCG	596	589	TTGCCAGCCGTCTTGCG	442	-154	beta-glucosidase A
MXAN_6303	CTTCGCCG	CTTCGCCG	445	436	TTGCCAGCCGTCTTGCG	442	-3	beta-glucosidase A
MXAN_6303	CTTCGCGG	CTTGGCAG	418	409	TTGCCAGCCGTCTTGCG	442	24	beta-glucosidase A
MXAN_6322	CACGGCAG	CCCGGGAG	603	594	TTGGCACGCGCGTTCGA	391	-212	phosphatase, Ppx/GppA family
MXAN_6322	CCCGGGAG	CTGCTGAT	594	586	TTGGCACGCGCGTTCGA	391	-203	phosphatase, Ppx/GppA family
MXAN_6322	GTCCTCAG	CTCGGCAT	454	445	TTGGCACGCGCGTTCGA	391	-63	phosphatase, Ppx/GppA family
MXAN_6323	CACCGGCG	CGGCGCAG	450	447	GAGGCACGGACGGTGCG	361	-89	oxidoreductase, zinc-binding dehydrogenase family
MXAN_6323	CGGCGCAG	CGCCGGAG	447	437	GAGGCACGGACGGTGCG	361	-86	oxidoreductase, zinc-binding dehydrogenase family
MXAN_6323	CTCCCCCG	CCGCCGAG	141	132	GAGGCACGGACGGTGCG	361	220	oxidoreductase, zinc-binding dehydrogenase family
MXAN_6323	CCGCCGAG	CCGAGCAG	132	129	GAGGCACGGACGGTGCG	361	229	oxidoreductase, zinc-binding dehydrogenase family
MXAN_6334	CGCCGCAG	CGCCGCGG	333	322	CTGAGAGGCCTGTTGCT	119	-214	conserved domain protein
MXAN_6334	CTTCGCGG	CCCCGGGG	181	173	CTGAGAGGCCTGTTGCT	119	-62	conserved domain protein
MXAN_6334	CCCCGGGG	CGGCGTAG	173	161	CTGAGAGGCCTGTTGCT	119	-54	conserved domain protein
MXAN_6334	CTGCCGAG	CTGCACCG	141	131	CTGAGAGGCCTGTTGCT	119	-22	conserved domain protein
MXAN_6334	CTGTGCCG	CCGCGGAA	117	112	CTGAGAGGCCTGTTGCT	119	2	conserved domain protein
MXAN_6344	CTGCTGAC	CACCGCCG	163	152	GTGCCCCTGCCGTTGCT	53	-110	conserved hypothetical protein
MXAN_6369	CTGCGCGC	CTGCGCGG	727	719	GTGCCACGGCAGGTGCT	429	-298	transcriptional regulator, TetR family
MXAN_6369	TTCCCCAG	CCGTGCAG	181	172	GTGCCACGGCAGGTGCT	429	248	transcriptional regulator, TetR family
MXAN_6377	TTGCGGAG	CTGCTCCG	84	73	ATGCCATGTGGCTTGCG	-94	-178	hypothetical protein
MXAN_6377	CGCCGCCG	CGCCGGAG	22	19	ATGCCATGTGGCTTGCG	-94	-116	hypothetical protein
MXAN_6387	CTGCGCTG	CTGCACCG	191	186	CTGCAACGCTCCTTGCT	-85	-276	conserved hypothetical protein
MXAN_6387	CTGCGGCG	CGGCGCCG	75	72	CTGCAACGCTCCTTGCT	-85	-160	conserved hypothetical protein
MXAN_6424	CTTCGCGG	CGCGGCAG	227	224	GTTGCACAACCCGTGCG	57	-170	acetyltransferase, GNAT family
MXAN_6424	CGCGGCAG	CAGCGCAG	224	215	GTTGCACAACCCGTGCG	57	-167	acetyltransferase, GNAT family
MXAN_6424	TTCCGCCG	CGCCGCTG	44	41	GTTGCACAACCCGTGCG	57	13	acetyltransferase, GNAT family
MXAN_6432	CTCCGGCC	CCCCGGCG	615	609	CGGGCCCGACGCGTGCT	403	-212	putative acyl-CoA dehydrogenase
MXAN_6432	CGCCGGAG	CGGAGGAG	248	245	CGGGCCCGACGCGTGCT	403	155	putative acyl-CoA dehydrogenase
MXAN_6432	CTCCGCCG	GCGCGCAG	223	212	CGGGCCCGACGCGTGCT	403	180	putative acyl-CoA dehydrogenase
MXAN_6432	CCGCCCAG	CCCCGGTG	147	139	CGGGCCCGACGCGTGCT	403	256	putative acyl-CoA dehydrogenase
MXAN_6432	ATCCGCCG	CGCCGCAC	108	105	CGGGCCCGACGCGTGCT	403	295	putative acyl-CoA dehydrogenase
MXAN_6432	CGCCGCAC	CACCGCGG	105	100	CGGGCCCGACGCGTGCT	403	298	putative acyl-CoA dehydrogenase
MXAN_6437	CTCCTCGG	CTCGGCCG	314	311	GTGGCACGCGGCGTGCT	28	-286	putative lipoprotein
MXAN_6437	GTGCGAAG	CTGCGGCC	175	167	GTGGCACGCGGCGTGCT	28	-147	putative lipoprotein
MXAN_6437	CTGCGGCC	CTCGGGGG	167	160	GTGGCACGCGGCGTGCT	28	-139	putative lipoprotein
MXAN_6454	CTGGGCCG	GTGGGCAG	223	211	CTGGCAAGCCGACAGCA	95	-128	putative arginine N-succinyltransferase
MXAN_6454	GTCCGCAC	TTCCGGCG	47	38	CTGGCAAGCCGACAGCA	95	48	putative arginine N-succinyltransferase
MXAN_6456	CTGCGGCA	CACCGCCG	347	341	CTGGGACGCGGGTGGCG	117	-230	putative ABC transporter, periplasmic substrate-binding protein
MXAN_6456	CACCGCCG	CGCCGGCG	341	338	CTGGGACGCGGGTGGCG	117	-224	putative ABC transporter, periplasmic substrate-binding protein
MXAN_6456	TTCCGGCG	CGGCGCGG	267	264	CTGGGACGCGGGTGGCG	117	-150	putative ABC transporter, periplasmic substrate-binding protein
MXAN_6456	CGGCGCGG	GTGTGCAG	264	256	CTGGGACGCGGGTGGCG	117	-147	putative ABC transporter, periplasmic substrate-binding protein
MXAN_6483	GGCCGGAG	CGGAGCAG	305	302	TTGGCAACCGGGTTGCG	22	-283	MotA/TolQ/ExbB proton channel family protein
MXAN_6483	AGCCGGAG	CTGCTGCG	257	249	TTGGCAACCGGGTTGCG	22	-235	MotA/TolQ/ExbB proton channel family protein
MXAN_6483	CTGCTGCG	CTGCGCCG	249	246	TTGGCAACCGGGTTGCG	22	-227	MotA/TolQ/ExbB proton channel family protein
MXAN_6483	CTGCGCCG	CGCCGGAT	246	243	TTGGCAACCGGGTTGCG	22	-224	MotA/TolQ/ExbB proton channel family protein
MXAN_6483	CCGCCCAG	CCCCTGAG	182	172	TTGGCAACCGGGTTGCG	22	-160	MotA/TolQ/ExbB proton channel family protein
MXAN_6486	CTGCAGCG	CAGCGGCG	63	60	CAGGCGCACGTGTTGCG	-184	-247	transcriptional regulator, MarR family
MXAN_6486	CAGCGGCG	CGGCGCCG	60	57	CAGGCGCACGTGTTGCG	-184	-244	transcriptional regulator, MarR family
MXAN_6486	CGGCGCCG	CCGCGCAC	57	52	CAGGCGCACGTGTTGCG	-184	-241	transcriptional regulator, MarR family
MXAN_6492	CTGCTCTG	CTGAGGTG	265	253	TTGGCGCGGGCTTCGCG	-35	-300	oxidoreductase, Gfo/Idh/MocA family
MXAN_6492	CGCCTCAG	CTCAGGAA	73	70	TTGGCGCGGGCTTCGCG	-35	-108	oxidoreductase, Gfo/Idh/MocA family
MXAN_6539	GAGCGGAG	CGGCGCAT	556	546	TTGGCCCAGGCCTTGCT	260	-296	extracellular protease domain protein
MXAN_6539	GTGCGCAG	TTGCGCCG	90	79	TTGGCCCAGGCCTTGCT	260	170	extracellular protease domain protein
MXAN_6539	TTGCGCCG	CGCCGCGG	79	76	TTGGCCCAGGCCTTGCT	260	181	extracellular protease domain protein
MXAN_6574	CTCCGCTT	TTGCGCAA	294	288	CTGGCCCGAAGCGGGCT	35	-259	putative lipoprotein
MXAN_6574	CTGCGCGG	CCGCGGCG	158	148	CTGGCCCGAAGCGGGCT	35	-123	putative lipoprotein
MXAN_6574	CAGCGGGG	CGGCGGGG	87	75	CTGGCCCGAAGCGGGCT	35	-52	putative lipoprotein
MXAN_6574	CGGCGGGG	CTGTGCGG	75	63	CTGGCCCGAAGCGGGCT	35	-40	putative lipoprotein
MXAN_6582	CCGCGCCG	CGCCGGAC	584	581	CTGGTACGTCCCCCGCT	316	-268	hypothetical protein
MXAN_6582	CGGCACAG	CACAGCAG	395	392	CTGGTACGTCCCCCGCT	316	-79	hypothetical protein
MXAN_6582	CACAGCAG	CAGCGGCG	392	387	CTGGTACGTCCCCCGCT	316	-76	hypothetical protein
MXAN_6582	CAGCGGCG	CGGCGCGG	387	384	CTGGTACGTCCCCCGCT	316	-71	hypothetical protein
MXAN_6582	CGGCGCCG	CGCCGCTG	229	226	CTGGTACGTCCCCCGCT	316	87	hypothetical protein
MXAN_6582	CGCCGCTG	CTGCCCAC	226	221	CTGGTACGTCCCCCGCT	316	90	hypothetical protein
MXAN_6582	GTCCGCCG	GTGCGGAC	201	194	CTGGTACGTCCCCCGCT	316	115	hypothetical protein
MXAN_6582	CTCCACCG	CCGCGCGG	115	110	CTGGTACGTCCCCCGCT	316	201	hypothetical protein
MXAN_6597	CCGCGGCG	CGGCGGAG	661	658	CTGGGCCGCATCCTGCT	459	-202	conserved hypothetical protein
MXAN_6597	CGGCGGAG	CGGAGGAG	658	655	CTGGGCCGCATCCTGCT	459	-199	conserved hypothetical protein
MXAN_6597	CTGCGCGG	CGCGGCAG	542	539	CTGGGCCGCATCCTGCT	459	-83	conserved hypothetical protein
MXAN_6597	TGGCGCAG	CGCAGCAG	286	283	CTGGGCCGCATCCTGCT	459	173	conserved hypothetical protein
MXAN_6597	CGCCGGAC	ACGCGGAG	229	223	CTGGGCCGCATCCTGCT	459	230	conserved hypothetical protein
MXAN_6597	ACGCGGAG	CACCGAAG	223	214	CTGGGCCGCATCCTGCT	459	236	conserved hypothetical protein
MXAN_6597	CACCGAAG	AAGCGCAG	214	205	CTGGGCCGCATCCTGCT	459	245	conserved hypothetical protein
MXAN_6617	CTGCGCCT	CTGCACAT	15	9	GTGACATGGGGCCTGCA	59	44	ATP-independent RNA helicase DbpA
MXAN_6633	CTCCAGGG	CTGCGCAA	373	364	GTGGCGCGCGGACTGCT	215	-158	putative membrane protein
MXAN_6633	CGGCGCAC	CTGCCGAA	291	283	GTGGCGCGCGGACTGCT	215	-76	putative membrane protein
MXAN_6633	CTGCTGAG	CGCCGCGG	235	227	GTGGCGCGCGGACTGCT	215	-20	putative membrane protein
MXAN_6633	ATCCGGAC	TTCCGGAG	163	153	GTGGCGCGCGGACTGCT	215	52	putative membrane protein
MXAN_6633	CAGGGGAG	CTCCGAAG	79	68	GTGGCGCGCGGACTGCT	215	136	putative membrane protein
MXAN_6642	GTGCGGAG	AGCCGGAG	215	209	CTGGCACAGCGGCTCCG	478	263	iron utilization domain protein
MXAN_6654	GTCTGCAG	CCCCGCAC	64	54	GTGGCGCCCAACTTGAT	-187	-251	conserved hypothetical protein
MXAN_6654	CCGCACAG	GTGCGCGG	52	44	GTGGCGCCCAACTTGAT	-187	-239	conserved hypothetical protein
MXAN_6654	GCGCGGAG	CGCCGGAG	42	30	GTGGCGCCCAACTTGAT	-187	-229	conserved hypothetical protein
MXAN_6667	TTGCGCGG	CGCGGGAG	59	56	TTGGCACCGTGCCTGCC	-99	-158	hypothetical protein
MXAN_6667	CGCGGGAG	CTGCTGGG	56	47	TTGGCACCGTGCCTGCC	-99	-155	hypothetical protein
MXAN_6669	CTCCGGCA	ACGCGGAG	428	421	CTGGCAAGGTGTCCGCA	171	-257	putative serine/threonine protein kinase
MXAN_6669	CTACGGAA	CACTGCAG	242	232	CTGGCAAGGTGTCCGCA	171	-71	putative serine/threonine protein kinase
MXAN_6669	CGGCGCAG	CTCCACAA	69	60	CTGGCAAGGTGTCCGCA	171	102	putative serine/threonine protein kinase
MXAN_6678	CCGCCGAG	CCGAGGAG	660	657	GTGGCGAGGGACTTGGA	433	-227	hypothetical protein
MXAN_6678	CCGAGGAG	TTGCGGGG	657	645	GTGGCGAGGGACTTGGA	433	-224	hypothetical protein
MXAN_6678	TTCCGGCG	CGGCGGAG	601	598	GTGGCGAGGGACTTGGA	433	-168	hypothetical protein
MXAN_6678	CTCCAGCG	CAGCGGAT	354	351	GTGGCGAGGGACTTGGA	433	79	hypothetical protein
MXAN_6678	CCGCGGAG	CGGAGCAG	264	261	GTGGCGAGGGACTTGGA	433	169	hypothetical protein
MXAN_6724	CTTCGCGG	CGGCGGTG	587	582	GTGCCATGCGACTTGCT	304	-283	conserved hypothetical protein TIGR00147
MXAN_6724	CTCGGCCG	CGTCGGAG	434	423	GTGCCATGCGACTTGCT	304	-130	conserved hypothetical protein TIGR00147
MXAN_6724	CTCCAGCG	CAGCGCAG	286	283	GTGCCATGCGACTTGCT	304	18	conserved hypothetical protein TIGR00147
MXAN_6724	CAGCGCAG	GTGAGCAG	283	273	GTGCCATGCGACTTGCT	304	21	conserved hypothetical protein TIGR00147
MXAN_6724	ATCCGGAA	GCGCGCAG	255	247	GTGCCATGCGACTTGCT	304	49	conserved hypothetical protein TIGR00147
MXAN_6736	CTCCGGAC	GTCCGGGG	58	47	CTCGCCCGCCTCCTGCA	-208	-266	hypothetical protein
MXAN_6754	CCGCGCCG	CGCCGCTG	65	62	TCGGCACGCCGGTTGCT	-8	-73	chaperonin (HSP60) family protein
MXAN_6768	CGCCGGAT	ATGCGCAA	214	208	AGGGCAAACGCTTTGCC	78	-136	hypothetical protein
MXAN_6768	ATGCGCAA	CCACGCAG	208	199	AGGGCAAACGCTTTGCC	78	-130	hypothetical protein
MXAN_6768	CTCCGCTC	CTCCAGTG	72	67	AGGGCAAACGCTTTGCC	78	6	hypothetical protein
MXAN_6782	CTGCCGCG	CCGCGGAG	74	62	GAGGCAGAGCTGTTGCC	-175	-249	conserved hypothetical protein, selenocysteine-containing
MXAN_6782	CCGTGGAG	CGCCGTAG	31	19	GAGGCAGAGCTGTTGCC	-175	-206	conserved hypothetical protein, selenocysteine-containing
MXAN_6783	CTCCTCAC	GTGAGCAG	181	173	AGGGCACACGGCATGCG	135	-46	decarboxylase, group II
MXAN_6788	CTGAGCCG	CGGCGCTG	188	182	ATGGCACAGCCGAGGCA	50	-138	conserved domain protein
MXAN_6788	CTGGGCGG	CTCCTGGG	157	148	ATGGCACAGCCGAGGCA	50	-107	conserved domain protein
MXAN_6794	CCGCTGAG	CTGAGCCG	578	575	GTGGAACACACCTAGCC	435	-143	hypothetical protein
MXAN_6799	CTCCGGCA	CTGCGCCA	386	377	GTAGCGCGCCAGTTGCT	336	-50	sodium bile acid symporter family
MXAN_6807	CAGCGCAC	CGCCGGGG	214	207	ATGACACTACCATTGCT	26	-188	putative lipoprotein
MXAN_6825	CTGTCCAG	AGGCGGAG	211	205	ATCGCGCCGCTGTTGCG	116	-95	conserved hypothetical protein
MXAN_6845	CGCCGCCG	CGCCGCAG	25	22	CTGGCGTGGCGTTTGAT	-212	-237	TonB-dependent receptor
MXAN_6854	ATGCGGCG	CGGCGGAC	551	548	GTGGCGCCAGAAGTGCA	413	-138	conserved hypothetical protein
MXAN_6854	CTGCGCGC	GCGCGCAG	493	489	GTGGCGCCAGAAGTGCA	413	-80	conserved hypothetical protein
MXAN_6854	CTCCAAAG	CGGCGGCG	468	460	GTGGCGCCAGAAGTGCA	413	-55	conserved hypothetical protein
MXAN_6862	TTCCGGCG	CGGCGCGG	174	171	TCGGCACACCGTTTTCA	120	-54	MotA/TolQ/ExbB proton channel family protein
MXAN_6862	GTGCGGGG	CCGCGGCG	155	145	TCGGCACACCGTTTTCA	120	-35	MotA/TolQ/ExbB proton channel family protein
MXAN_6862	CTCCGCTG	CTGCGTCG	81	76	TCGGCACACCGTTTTCA	120	39	MotA/TolQ/ExbB proton channel family protein
MXAN_6882	TTGCGGCG	TTCCGCAC	277	268	CTGGCATGTCGAAGGCA	4	-273	transcription elongation factor, GreA/GreB family
MXAN_6882	CCGCGGCG	CGGCGCCG	179	176	CTGGCATGTCGAAGGCA	4	-175	transcription elongation factor, GreA/GreB family
MXAN_6882	CGGCGCCG	CCTCGGAG	176	167	CTGGCATGTCGAAGGCA	4	-172	transcription elongation factor, GreA/GreB family
MXAN_6882	CCGCAGAG	CAGAGGAG	152	149	CTGGCATGTCGAAGGCA	4	-148	transcription elongation factor, GreA/GreB family
MXAN_6882	CCTCGGAG	GCCCGCAG	131	124	CTGGCATGTCGAAGGCA	4	-127	transcription elongation factor, GreA/GreB family
MXAN_6882	CTCCGGAG	AGGCGGAG	104	98	CTGGCATGTCGAAGGCA	4	-100	transcription elongation factor, GreA/GreB family
MXAN_6882	AGGCGGAG	CGGAGGAG	98	95	CTGGCATGTCGAAGGCA	4	-94	transcription elongation factor, GreA/GreB family
MXAN_6882	CGGAGGAG	CCGCGCCG	95	86	CTGGCATGTCGAAGGCA	4	-91	transcription elongation factor, GreA/GreB family
MXAN_6882	CCGCGCCG	CGCCGCTG	86	83	CTGGCATGTCGAAGGCA	4	-82	transcription elongation factor, GreA/GreB family
MXAN_6889	CTGGGCTG	CTGGGCCG	443	438	TGGGCACGGCGCTCGCC	473	30	transcriptional regulator, LuxR family
MXAN_6889	TTCCTGAG	CTGAGCAG	386	383	TGGGCACGGCGCTCGCC	473	87	transcriptional regulator, LuxR family
MXAN_6894	CGGCGGCG	CGGCGGCG	431	428	TGGGCGGGCACCTTGCT	346	-85	hypothetical protein
MXAN_6894	CGGCGGCG	CGGCGGTG	428	425	TGGGCGGGCACCTTGCT	346	-82	hypothetical protein
MXAN_6894	CTGTCGAG	CCCTGGAG	267	257	TGGGCGGGCACCTTGCT	346	79	hypothetical protein
MXAN_6894	CAGCGGCG	CGGCGCTG	123	120	TGGGCGGGCACCTTGCT	346	223	hypothetical protein
MXAN_6894	CACCGGCG	CGGCGCAC	79	76	TGGGCGGGCACCTTGCT	346	267	hypothetical protein
MXAN_6903	ATGCGGCG	CGGCGCAC	234	231	ATGGCAGCGGGGATGCC	40	-194	amidinotransferase family protein
MXAN_6903	CGGCGCAC	CACCGGAG	231	226	ATGGCAGCGGGGATGCC	40	-191	amidinotransferase family protein
MXAN_6909	CTGCTGGG	CTGCTGGG	578	566	TGGGCGCGTTGATTGCG	452	-126	putative 3-oxoacyl-(acyl-carrier-protein) reductase
MXAN_6909	CTGCTGGG	CTGGGCAC	566	563	TGGGCGCGTTGATTGCG	452	-114	putative 3-oxoacyl-(acyl-carrier-protein) reductase
MXAN_6909	CTCCAGCG	CAGCGCAA	362	359	TGGGCGCGTTGATTGCG	452	90	putative 3-oxoacyl-(acyl-carrier-protein) reductase
MXAN_6909	CCGCCGAG	CCGAGCAG	310	307	TGGGCGCGTTGATTGCG	452	142	putative 3-oxoacyl-(acyl-carrier-protein) reductase
MXAN_6909	CCGAGCAG	CGGCGGAC	307	295	TGGGCGCGTTGATTGCG	452	145	putative 3-oxoacyl-(acyl-carrier-protein) reductase
MXAN_7028	CGGCGGAG	CGGAGGAG	334	331	CAGGCACGATTCTGGCC	57	-277	ATP synthase F1, alpha subunit
MXAN_7028	TTCCGCAG	GAGCGCAG	302	293	CAGGCACGATTCTGGCC	57	-245	ATP synthase F1, alpha subunit
MXAN_7028	CGGTGGAG	CTGCTCCG	211	201	CAGGCACGATTCTGGCC	57	-154	ATP synthase F1, alpha subunit
MXAN_7028	CTGCTCCG	CTCCGGGG	201	198	CAGGCACGATTCTGGCC	57	-144	ATP synthase F1, alpha subunit
MXAN_7033	CTGCTGCG	CTGCGCGG	397	394	GCGGCATTGCCCGTGCT	114	-283	response regulator
MXAN_7033	GCGCGGAG	CCGCGCGG	392	381	GCGGCATTGCCCGTGCT	114	-278	response regulator
MXAN_7033	CGGCGGCG	CGGCGGAC	171	168	GCGGCATTGCCCGTGCT	114	-57	response regulator
MXAN_7033	CTACCGAG	CTACGGTG	118	109	GCGGCATTGCCCGTGCT	114	-4	response regulator
MXAN_7034	CTGCCGGG	CCGCGCAT	263	254	CCGGCACCCTAGTTCCT	308	45	hypothetical protein
MXAN_7034	CGCCGCGG	CTCCGGCA	221	210	CCGGCACCCTAGTTCCT	308	87	hypothetical protein
MXAN_7034	CGGCGCGG	GTCCGGCG	127	118	CCGGCACCCTAGTTCCT	308	181	hypothetical protein
MXAN_7058	TTCCGCTG	CTGCGCGA	185	180	CTGGCACGCACCGTGGC	-97	-282	ornithine cyclodeaminase/mu-crystallin family protein
MXAN_7058	CTGCTCCG	CTCCGCGA	141	138	CTGGCACGCACCGTGGC	-97	-238	ornithine cyclodeaminase/mu-crystallin family protein
MXAN_7058	CTCCGCGA	CCGCACAG	138	129	CTGGCACGCACCGTGGC	-97	-235	ornithine cyclodeaminase/mu-crystallin family protein
MXAN_7059	GTGCGCAC	CACCGCCG	384	379	GTGCCACGGTGCGTGCC	141	-243	sensory box histidine kinase
MXAN_7059	CGCCGGCG	CTGGCCAG	298	289	GTGCCACGGTGCGTGCC	141	-157	sensory box histidine kinase
MXAN_7059	CGTCGGAG	GTCAGCAG	89	78	GTGCCACGGTGCGTGCC	141	52	sensory box histidine kinase
MXAN_7059	GTCAGCAG	GTGCGCAT	78	66	GTGCCACGGTGCGTGCC	141	63	sensory box histidine kinase
MXAN_7092	CTCCAGCG	CAGCGGCG	539	536	CTGGCCCGGCAGGTGGA	312	-227	conserved hypothetical protein
MXAN_7092	CAGCGGCG	CGGCGGCG	536	533	CTGGCCCGGCAGGTGGA	312	-224	conserved hypothetical protein
MXAN_7092	CTGCGCAG	CCGCGCGG	263	254	CTGGCCCGGCAGGTGGA	312	49	conserved hypothetical protein
MXAN_7092	CCGCGCGG	CGCGGCAG	254	251	CTGGCCCGGCAGGTGGA	312	58	conserved hypothetical protein
MXAN_7092	CTGTGCCG	CGCCGGCG	114	108	CTGGCCCGGCAGGTGGA	312	198	conserved hypothetical protein
MXAN_7104	CCCCGGAC	CGCCGGAA	345	336	AGGGAAGGCCGCTTGCA	180	-165	peptidase, M3 (thimet oligopeptidase) family
MXAN_7104	CAGCGAAG	AGGCGCAG	321	315	AGGGAAGGCCGCTTGCA	180	-141	peptidase, M3 (thimet oligopeptidase) family
MXAN_7104	CCCCGCCG	CGCCGCGG	64	61	AGGGAAGGCCGCTTGCA	180	116	peptidase, M3 (thimet oligopeptidase) family
MXAN_7104	CGCCGCGG	CCCCCGAG	61	53	AGGGAAGGCCGCTTGCA	180	119	peptidase, M3 (thimet oligopeptidase) family
MXAN_7104	CCCCCGAG	CCGCGCAG	53	41	AGGGAAGGCCGCTTGCA	180	127	peptidase, M3 (thimet oligopeptidase) family
MXAN_7104	CCGCGCAG	CGCAGCAG	41	38	AGGGAAGGCCGCTTGCA	180	139	peptidase, M3 (thimet oligopeptidase) family
MXAN_7104	CCCCGCCG	CGCCGCCG	22	19	AGGGAAGGCCGCTTGCA	180	158	peptidase, M3 (thimet oligopeptidase) family
MXAN_7109	CGCGGCAG	CAGCGGCG	147	136	ATGGGAGCGCTGCTGCT	-25	-172	dienelactone hydrolase family protein
MXAN_7109	CAGCGGCG	GGCCGCAG	136	129	ATGGGAGCGCTGCTGCT	-25	-161	dienelactone hydrolase family protein
MXAN_7128	CGCCGTAG	GTCAGCAG	320	309	ATGCCCGGGACATTGCA	23	-297	putative membrane protein
MXAN_7132	CACCGCTG	CTGCGGTG	497	492	CCGGCATGCTCCTCGCT	232	-265	conserved hypothetical protein
MXAN_7132	CTCCCCAG	CAGCGGAT	444	439	CCGGCATGCTCCTCGCT	232	-212	conserved hypothetical protein
MXAN_7138	CTGCGCGT	CTGTGGCG	245	234	TTGGCGCGACAGGCGCT	-25	-270	competence/damage-inducible protein CinA domain protein
MXAN_7138	AGCCGCAG	CTGGGGTG	199	191	TTGGCGCGACAGGCGCT	-25	-224	competence/damage-inducible protein CinA domain protein
MXAN_7138	CTGGGGTG	GGGCGCAG	191	184	TTGGCGCGACAGGCGCT	-25	-216	competence/damage-inducible protein CinA domain protein
MXAN_7138	CTGCACCG	CACCGCCG	164	161	TTGGCGCGACAGGCGCT	-25	-189	competence/damage-inducible protein CinA domain protein
MXAN_7138	CACCGCCG	CGCCGCCG	161	158	TTGGCGCGACAGGCGCT	-25	-186	competence/damage-inducible protein CinA domain protein
MXAN_7138	CTGCTCGG	CGGCGAAG	84	79	TTGGCGCGACAGGCGCT	-25	-109	competence/damage-inducible protein CinA domain protein
MXAN_7147	CTACGGCG	CGGCGCAG	336	333	TTGGCGTGGATATTGGC	46	-290	efflux transporter, RND family, MFP subunit
MXAN_7147	CCCGGCAG	CTCCGCAC	232	221	TTGGCGTGGATATTGGC	46	-186	efflux transporter, RND family, MFP subunit
MXAN_7147	CGGCGGCG	CGGCGAAG	103	100	TTGGCGTGGATATTGGC	46	-57	efflux transporter, RND family, MFP subunit
MXAN_7147	CGGCGAAG	TTGCGGCG	100	92	TTGGCGTGGATATTGGC	46	-54	efflux transporter, RND family, MFP subunit
MXAN_7147	TTGCGGCG	CGGCTCAG	92	86	TTGGCGTGGATATTGGC	46	-46	efflux transporter, RND family, MFP subunit
MXAN_7155	CTCCGGGA	CCGCGCCG	331	323	CCGGGACGGCCCTCGCA	76	-255	phosphoribosyl transferase domain protein
MXAN_7155	CGGCGGCG	CGGCGGCG	178	175	CCGGGACGGCCCTCGCA	76	-102	phosphoribosyl transferase domain protein
MXAN_7155	CTCCTGAA	CACCGCTG	139	127	CCGGGACGGCCCTCGCA	76	-63	phosphoribosyl transferase domain protein
MXAN_7155	CACCGCTG	CTGCTGGG	127	122	CCGGGACGGCCCTCGCA	76	-51	phosphoribosyl transferase domain protein
MXAN_7157	CAGGGGAG	CTGGGCGG	728	717	CTGGCGCGGCTGCTGAA	469	-259	enoyl-CoA hydratase/isomerase family protein
MXAN_7157	CTGCACAG	CCGCGCTG	651	641	CTGGCGCGGCTGCTGAA	469	-182	enoyl-CoA hydratase/isomerase family protein
MXAN_7157	CTTCGGCG	CGCCGCTG	625	617	CTGGCGCGGCTGCTGAA	469	-156	enoyl-CoA hydratase/isomerase family protein
MXAN_7157	CGCCGCTG	CGCTGGAG	617	614	CTGGCGCGGCTGCTGAA	469	-148	enoyl-CoA hydratase/isomerase family protein
MXAN_7157	CGGCTGAG	CTGAGCGG	456	453	CTGGCGCGGCTGCTGAA	469	13	enoyl-CoA hydratase/isomerase family protein
MXAN_7157	CGCCGCCG	CGCCGCGG	352	349	CTGGCGCGGCTGCTGAA	469	117	enoyl-CoA hydratase/isomerase family protein
MXAN_7157	CCCCGCCG	CCGTGGAG	274	269	CTGGCGCGGCTGCTGAA	469	195	enoyl-CoA hydratase/isomerase family protein
MXAN_7157	CCGTGGAG	CTGCGCAC	269	258	CTGGCGCGGCTGCTGAA	469	200	enoyl-CoA hydratase/isomerase family protein
MXAN_7165	CTGCGGTG	CGGTGCAG	300	297	CGGGCATGCGGGTGGCT	4	-296	D-lactate dehydrogenase
MXAN_7165	CACCTGAG	CTGAGGTG	214	211	CGGGCATGCGGGTGGCT	4	-210	D-lactate dehydrogenase
MXAN_7166	CTCCCCTG	CTGCCCGG	247	242	CGGGCAGCGGACTTGCG	55	-192	putative nicotinate phosphoribosyltransferase
MXAN_7166	CCGGGCAG	CAGCGGAC	88	83	CGGGCAGCGGACTTGCG	55	-33	putative nicotinate phosphoribosyltransferase
MXAN_7167	CTGCTGCG	CTGCGGGC	458	455	CTGGGACAGGCGCTGCT	438	-20	leucine-rich repeat protein
MXAN_7167	CTGCGGGC	CTCGCGAG	455	448	CTGGGACAGGCGCTGCT	438	-17	leucine-rich repeat protein
MXAN_7195	CGCCGCCG	CGCCGGGG	97	94	GTGGCGCGGCCAATGCC	281	184	hypothetical protein
MXAN_7199	CTCCGGCC	CTCCTCAG	151	139	GGGGGACGCAACCTGCT	3	-148	putative lipoprotein
MXAN_7204	CTCCCCTG	CTGGGCCG	332	327	GTGGCACGGACATTGGC	101	-231	conserved hypothetical protein
MXAN_7204	CTGGGCCG	CCCCGGAC	327	317	GTGGCACGGACATTGGC	101	-226	conserved hypothetical protein
MXAN_7204	CTGCGCCG	CGCCGGTG	225	222	GTGGCACGGACATTGGC	101	-124	conserved hypothetical protein
MXAN_7204	CTCCCGTG	CGGCGGTG	165	153	GTGGCACGGACATTGGC	101	-64	conserved hypothetical protein
MXAN_7225	GTGCGCTG	CTGCGTCG	340	335	TCGCCACGGGGCTTGCC	109	-231	putative sugar ABC transporter, ATP-binding protein
MXAN_7225	CTGCTGGG	CTGGGGTG	241	238	TCGCCACGGGGCTTGCC	109	-132	putative sugar ABC transporter, ATP-binding protein
MXAN_7225	CCGCGGTG	CGGTGGAG	163	160	TCGCCACGGGGCTTGCC	109	-54	putative sugar ABC transporter, ATP-binding protein
MXAN_7225	CTGCACCG	CACCGGAG	136	133	TCGCCACGGGGCTTGCC	109	-27	putative sugar ABC transporter, ATP-binding protein
MXAN_7225	TTCCGGCG	CGGCGTAG	87	84	TCGCCACGGGGCTTGCC	109	22	putative sugar ABC transporter, ATP-binding protein
MXAN_7255	CTCCTCCG	CTCCGCCA	338	335	GCGGGACGGCGCTCGCA	73	-265	hypothetical protein
MXAN_7255	CTCCTGCG	CTGCGGCC	104	101	GCGGGACGGCGCTCGCA	73	-31	hypothetical protein
MXAN_7317	CCGCGCAA	CTGCGGGA	450	439	CTGGCGCTGCGGATGCT	221	-229	hypothetical protein
MXAN_7317	CACCGCCG	CGCCGCGG	353	350	CTGGCGCTGCGGATGCT	221	-132	hypothetical protein
MXAN_7317	CTGCGGAT	CTGGGAAG	247	238	CTGGCGCTGCGGATGCT	221	-26	hypothetical protein
MXAN_7317	CTGGGAAG	CTCCGGCG	238	227	CTGGCGCTGCGGATGCT	221	-17	hypothetical protein
MXAN_7317	CTGCGTAT	CTGCGGCC	200	188	CTGGCGCTGCGGATGCT	221	21	hypothetical protein
MXAN_7317	CACCGCAA	CGGCGGAT	41	33	CTGGCGCTGCGGATGCT	221	180	hypothetical protein
MXAN_7324	CTCGCGAG	CTGCGGAA	198	189	CTGGTCAGGTGCTTGCT	11	-187	FruA-associating protein, FapA
MXAN_7324	CCCGGGAG	CTCCGGCT	174	166	CTGGTCAGGTGCTTGCT	11	-163	FruA-associating protein, FapA
MXAN_7335	CTGCGACG	GTGCGCGG	295	283	TTGCCGCTGTCCTTGCT	199	-96	hypothetical protein
MXAN_7335	CTTTGCAG	ATGCGGCG	60	51	TTGCCGCTGTCCTTGCT	199	139	hypothetical protein
MXAN_7335	ATGCGGCG	CGGCGGCG	51	48	TTGCCGCTGTCCTTGCT	199	148	hypothetical protein
MXAN_7353	CAGCGGCG	CGGCGGGG	366	363	ATGGCCTGAATCCTGCT	79	-287	putative beta-ketoacyl-acyl carrier protein synthase
MXAN_7353	TTGCGGCG	CGGCGCGG	136	133	ATGGCCTGAATCCTGCT	79	-57	putative beta-ketoacyl-acyl carrier protein synthase
MXAN_7353	CGGCGCGG	CCCCGGCG	133	122	ATGGCCTGAATCCTGCT	79	-54	putative beta-ketoacyl-acyl carrier protein synthase
MXAN_7353	CCCCGGCG	CGGCGGCG	122	119	ATGGCCTGAATCCTGCT	79	-43	putative beta-ketoacyl-acyl carrier protein synthase
MXAN_7353	CGGCGGCG	CGGCGCAG	119	116	ATGGCCTGAATCCTGCT	79	-40	putative beta-ketoacyl-acyl carrier protein synthase
MXAN_7354	TCCCGGAG	GTCCGGAA	150	142	GTGGCACGCCGGACGCG	-131	-281	hypothetical protein
MXAN_7358	CGGCGGCG	CGGCGCGG	188	185	CTGGAGCGTCACTTGCG	25	-163	transketolase
MXAN_7358	CGGCGCGG	CGGCGCTG	185	180	CTGGAGCGTCACTTGCG	25	-160	transketolase
MXAN_7358	CGGCGCTG	CTGAGGCG	180	175	CTGGAGCGTCACTTGCG	25	-155	transketolase
MXAN_7358	CCCCCCAG	CAGGGCAG	135	130	CTGGAGCGTCACTTGCG	25	-110	transketolase
MXAN_7359	TCGCGCAG	CGCAGCAG	159	156	ATGGTCCTGGCCTTGCG	135	-24	tRNA pseudouridine synthase B
MXAN_7359	CCGCGCCG	CGGCTCAG	27	16	ATGGTCCTGGCCTTGCG	135	108	tRNA pseudouridine synthase B
MXAN_7359	CGGCTCAG	CTCAGCAG	16	13	ATGGTCCTGGCCTTGCG	135	119	tRNA pseudouridine synthase B
MXAN_7369	CGCCCGAG	ATGCGCAA	186	174	ATAGCATGACGTTTGCC	105	-81	DNA-binding protein
MXAN_7369	GCGCGCAG	TTCCGCAA	20	9	ATAGCATGACGTTTGCC	105	85	DNA-binding protein
MXAN_7373	CTCCACCG	GCCCGCAG	192	185	GTGGCCGGGCCGTTGCT	-103	-295	conserved hypothetical protein
MXAN_7394	CGCCGGTG	TGGCGCAG	205	193	GTGGCGGGGCGGCTGCA	-67	-272	universal stress family protein
MXAN_7394	AGGCGGAG	AGGCGGAG	61	55	GTGGCGGGGCGGCTGCA	-67	-128	universal stress family protein
MXAN_7402	GACCGGAG	GTGCGAAG	104	97	CTGGCATTGCTGAGGCT	-175	-279	hypothetical protein
MXAN_7402	CTCCTCCG	CTCCGGCA	71	68	CTGGCATTGCTGAGGCT	-175	-246	hypothetical protein
MXAN_7402	CTCCGGCA	CTGCGGCA	68	59	CTGGCATTGCTGAGGCT	-175	-243	hypothetical protein
MXAN_7402	CGCCCGAG	TACCGCAG	34	26	CTGGCATTGCTGAGGCT	-175	-209	hypothetical protein
MXAN_7435	TCGCGGAG	CTGCGCGG	392	381	CTGGCGCGGTCCTTTCG	121	-271	hydrolase, alpha/beta fold family
MXAN_7435	CTCCGCCA	CAGCGGGG	70	64	CTGGCGCGGTCCTTTCG	121	51	hydrolase, alpha/beta fold family
MXAN_7438	CGCCGCCG	CGCCGCTG	246	243	ATGGACCGGGACTTGCC	29	-217	putative cobalt-zinc-cadmium resistance protein
MXAN_7438	CTCCGGCT	CGGCTCAG	127	124	ATGGACCGGGACTTGCC	29	-98	putative cobalt-zinc-cadmium resistance protein
MXAN_7442	TTGCACAG	CTCGGCAA	161	153	ACGGCGCACTGCTTGCT	-9	-170	putative membrane protein
MXAN_7442	CTCCTCCG	CTCCGGGT	72	69	ACGGCGCACTGCTTGCT	-9	-81	putative membrane protein
MXAN_7442	CTGCGCTA	CTACGGCG	30	25	ACGGCGCACTGCTTGCT	-9	-39	putative membrane protein
MXAN_7442	CTACGGCG	CGGCGCAC	25	22	ACGGCGCACTGCTTGCT	-9	-34	putative membrane protein
MXAN_7444	CTCCGCCG	CGCCGGCG	313	310	CTGGTACGGGCCTTCCG	100	-213	response regulator/sensory box histidine kinase
MXAN_7454	CTCCCCCG	CCCCGGAG	95	92	CAGGCCCATGTATTGCT	78	-17	RNA polymerase sigma-70 factor, ECF subfamily
MXAN_7459	CTGCGCTC	CTCAGGAC	514	505	GTGGCACAGCGACTGGG	224	-290	putative methyltransferase
MXAN_7459	GTGCGCGG	GTCCGCCG	448	439	GTGGCACAGCGACTGGG	224	-224	putative methyltransferase
MXAN_7459	GTCCGCCG	CGCCGCGG	439	436	GTGGCACAGCGACTGGG	224	-215	putative methyltransferase
MXAN_7459	CGCCGCGG	GGGCGGAG	436	430	GTGGCACAGCGACTGGG	224	-212	putative methyltransferase
MXAN_7459	CAGCGCGG	CGCGGCAG	358	355	GTGGCACAGCGACTGGG	224	-134	putative methyltransferase
MXAN_7459	CACCGGAA	CTCCGGGC	293	285	GTGGCACAGCGACTGGG	224	-69	putative methyltransferase
MXAN_7459	CACCGGAG	CGGAGGAG	154	151	GTGGCACAGCGACTGGG	224	70	putative methyltransferase
MXAN_7459	CGGAGGAG	TTCCTCAG	151	141	GTGGCACAGCGACTGGG	224	73	putative methyltransferase
MXAN_7459	TTCCTCAG	CTCCGGCA	141	133	GTGGCACAGCGACTGGG	224	83	putative methyltransferase
MXAN_7459	ATGCGCAT	ATCCGCTG	117	111	GTGGCACAGCGACTGGG	224	107	putative methyltransferase
MXAN_7459	CCCCACAG	CACAGCAG	86	83	GTGGCACAGCGACTGGG	224	138	putative methyltransferase
MXAN_7459	CTCCCCCG	CGCCCGAG	32	26	GTGGCACAGCGACTGGG	224	192	putative methyltransferase
MXAN_7459	CGCCCGAG	CCGAGCAG	26	23	GTGGCACAGCGACTGGG	224	198	putative methyltransferase
MXAN_7469	ATGCCCAG	CCCAGCAG	530	527	TGGGCCCGCCGCATGCT	272	-258	hypothetical protein
MXAN_7469	CCCAGGAG	CCCCGGCG	476	466	TGGGCCCGCCGCATGCT	272	-204	hypothetical protein
MXAN_7469	CCCCGGCG	CGGCGGAC	466	463	TGGGCCCGCCGCATGCT	272	-194	hypothetical protein
MXAN_7469	CGGCGGAC	ATCCGCAC	463	455	TGGGCCCGCCGCATGCT	272	-191	hypothetical protein
MXAN_7469	ATCCGCAC	CACCGGAT	455	450	TGGGCCCGCCGCATGCT	272	-183	hypothetical protein
MXAN_7469	CTGGGCAT	CGGCACAG	271	260	TGGGCCCGCCGCATGCT	272	1	hypothetical protein
MXAN_7469	CCCCGCTG	CTGCCGGG	170	165	TGGGCCCGCCGCATGCT	272	102	hypothetical protein
MXAN_7513	TTGCGGCG	CGGCGGAC	474	471	GTGGCGTTCCGCTTGCG	475	1	hypothetical protein
MXAN_7517	CTCCGCGG	GTCCGGCG	314	307	CTGGAATGGCGCTCGCC	137	-177	phytoene dehydrogenase
MXAN_7517	GTCCGGCG	CGGCGGTG	307	304	CTGGAATGGCGCTCGCC	137	-170	phytoene dehydrogenase
MXAN_7517	CTCCACAT	CTGCCCTG	88	79	CTGGAATGGCGCTCGCC	137	49	phytoene dehydrogenase
MXAN_7517	CTGCTGCG	CTGCGCGA	61	58	CTGGAATGGCGCTCGCC	137	76	phytoene dehydrogenase
MXAN_7517	CTGCGCGA	ATGCGCAG	58	46	CTGGAATGGCGCTCGCC	137	79	phytoene dehydrogenase
